# Supplementary material for: 2022 Overview of Metabolic Epilepsies
Source: Genes (Basel). 2022 Mar 12;13(3):508. doi: 10.3390/genes13030508 (PMC8952328; doi:10.3390/genes13030508)
Supplement: Supplementary file 1 [file genes-13-00508-s001.zip]

Archive with 1 entries (1 files):
- genes-1615417-supplementary.xlsx
