# Supplementary material for: 2022 Overview of Metabolic Epilepsies
Source: Genes (Basel). 2022 Mar 12;13(3):508. doi: 10.3390/genes13030508 (PMC8952328; doi:10.3390/genes13030508)
Supplement: Supplementary file 1 [file genes-13-00508-s001.zip › genes-1615417-supplementary.xlsx]

## Sheet: ICIMD
Name	Synonym	Gene name	OMIM gene number	Clinical synopsis
INTERMEDIARY METABOLISM: NUTRIENTS
1 Disorders of amino acid metabolism
1.1 Urea cycle disorders and inherited hyperammonemias
N-acetylglutamate synthase deficiency		NAGS	608300	INHERITANCE - Autosomal recessive GROWTH Other - Failure to thrive RESPIRATORY - Respiratory distress ABDOMEN Gastrointestinal - Vomiting, recurrent NEUROLOGIC Central Nervous System - Neurobehavioral changes associated with hyperammonemia - Lethargy - Seizures - Confusion - Lethargy - Coma - Mental impairment may develop with repeated acute episodes Behavioral Psychiatric Manifestations - Aggres…
Carbamoyl phosphate synthetase 1 deficiency		CPS1	608307	INHERITANCE - Autosomal recessive GROWTH - Failure to thrive ABDOMEN Gastrointestinal - Protein avoidance - Vomiting NEUROLOGIC - Irritability - Lethargy - Ataxia - Coma - Seizures - Cerebral edema - Developmental delay - Mental retardation - Stroke (rare) METABOLIC FEATURES - Episodic ammonia intoxication - Respiratory alkalosis LABORATORY ABNORMALITIES - Hyperammonemia - Low plasma citrulline -…
Ornithine transcarbamylase deficiency		OTC	300461	INHERITANCE - X-linked GROWTH Other - Failure to thrive ABDOMEN Gastrointestinal - Protein avoidance - Vomiting NEUROLOGIC Central Nervous System - Lethargy - Episodic ataxia - Coma - Seizures - Cerebral edema - Developmental delay - Mental retardation - Stroke (rare) Behavioral Psychiatric Manifestations - Irritability METABOLIC FEATURES - Episodic ammonia intoxication - Respiratory alkalosis LA…
Argininosuccinate synthetase deficiency	Citrullinemia type 1	ASS1	603470	INHERITANCE - Autosomal recessive GROWTH Other - Failure to thrive ABDOMEN Liver - Hepatomegaly - Cirrhosis (in late-onset cases) Gastrointestinal - Protein avoidance - Vomiting NEUROLOGIC Central Nervous System - Lethargy - Ataxia - Coma - Seizures - Cerebral edema - Developmental delay - Mental retardation - Stroke (rare) Behavioral Psychiatric Manifestations - Irritability METABOLIC FEATURES -…
Argininosuccinate lyase deficiency	Argininosuccinase deficiency; argininosuccinic aciduria	ASL	608310	INHERITANCE - Autosomal recessive GROWTH Other - Failure to thrive ABDOMEN Liver - Hepatic fibrosis - Hepatomegaly - Elevated serum glutamic oxaloacetic transaminase (SGOT) - Elevated serum glutamic pyruvic transaminase (SGPT) Gastrointestinal - Poor feeding - Protein avoidance - Vomiting SKIN, NAILS, & HAIR Hair - Trichorrhexis nodosa - Dry brittle hair NEUROLOGIC Central Nervous System - Ataxia…
Arginase deficiency	Argininemia	ARG1	608313	INHERITANCE - Autosomal recessive GROWTH Other - Growth failure ABDOMEN External Features - Anorexia - Vomiting NEUROLOGIC Central Nervous System - Progressive spastic quadriplegia - Seizures - Developmental delay - Mental retardation Behavioral Psychiatric Manifestations - Hyperactivity - Irritability METABOLIC FEATURES - Protein intolerance LABORATORY ABNORMALITIES - Hyperammonemia - Hyperargin…
Mitochondrial ornithine transporter deficiency	Hyperornithinemia-hyperammonemia-homocitrullinemia syndrome; ornithine translocase deficiency	SLC25A15	603861	INHERITANCE - Autosomal recessive GROWTH Other - Failure to thrive ABDOMEN Liver - Liver dysfunction - Acute hepatitis - Hepatomegaly Gastrointestinal - Protein avoidance - Episodic vomiting NEUROLOGIC Central Nervous System - Psychomotor retardation - Learning disabilities - Mental retardation, variable - Hypotonia - Lethargy - Coma - Spastic paraparesis - Spasticity - Hyperreflexia - Clonus - E…
Glutamate dehydrogenase superactivity	Hyperinsulinism-hyperammonemia syndrome; familial hyperinsulinemic hypoglycemia type 6	GLUD1	138130	INHERITANCE - Autosomal dominant NEUROLOGIC Central Nervous System - Seizures, hypoglycemic - Loss of consciousness due to hypoglycemia - Mental retardation due to repeated episodes of hypoglycemia ENDOCRINE FEATURES - Hyperinsulinemic hypoglycemia LABORATORY ABNORMALITIES - Hypoglycemia - Hyperinsulinemia - Hyperammonemia, asymptomatic (2-5 times normal) MISCELLANEOUS - Genetic heterogeneity (se…
1.2 Organic acidurias
Isovaleryl-CoA dehydrogenase deficiency	Isovaleric acidemia	IVD	607036	INHERITANCE - Autosomal recessive ABDOMEN Gastrointestinal - Feeding refusal, especially aversion to protein - Vomiting NEUROLOGIC Central Nervous System - Developmental delay - Lethargy - Seizures - Coma - Cerebellar hemorrhage (rare) METABOLIC FEATURES - Metabolic acidosis - Ketoacidosis - Dehydration HEMATOLOGY - Thrombocytopenia - Leukopenia - Pancytopenia - Hypoplastic bone marrow LABORATORY…
Isobutyryl-CoA dehydrogenase deficiency		ACAD8	604773	INHERITANCE - Autosomal recessive GROWTH Other - Failure to thrive CARDIOVASCULAR Heart - Cardiomegaly (in some patients) - Dilated cardiomyopathy (in some patients) MUSCLE, SOFT TISSUES - Muscular hypotonia (in some patients) NEUROLOGIC Central Nervous System - Developmental delay (in some patients) - Seizures (in some patients) METABOLIC FEATURES - Plasma carnitine deficiency - Elevated C4-acyl…
2-Methylbutyryl-CoA dehydrogenase deficiency	Short/branched-chain acyl-CoA dehydrogenase deficiency; 2-methylbutyrylglycinuria	ACADSB	600301	INHERITANCE - Autosomal recessive HEAD & NECK Head - Microcephaly Eyes - Strabismus - Exotropia RESPIRATORY - Apneic episodes in infancy MUSCLE, SOFT TISSUES - Generalized muscle atrophy NEUROLOGIC Central Nervous System - Hypotonia - Lethargy - Seizures - Delayed motor development - Global developmental delay if untreated METABOLIC FEATURES - Hypoglycemia - Hypothermia LABORATORY ABNORMALITIES -…
3-Methylcrotonyl-CoA carboxylase 1 deficiency	3-methylcrotonylglycinuria type 1	MCCC1	609010	INHERITANCE - Autosomal recessive GROWTH Other - Failure to thrive RESPIRATORY - Apnea, acute ABDOMEN Liver - Macro- and microvesicular steatosis, acute Gastrointestinal - Vomiting - Feeding difficulties MUSCLE, SOFT TISSUES - Hypotonia NEUROLOGIC Central Nervous System - Seizures - Lethargy - Coma - Hypotonia - Hyperreflexia - Opisthotonus - Developmental delay - Psychomotor retardation - Mental…
3-Methylcrotonyl-CoA carboxylase 2 deficiency	3-methylcrotonylglycinuria type 2	MCCC2	609014	INHERITANCE - Autosomal recessive GROWTH Other - Failure to thrive RESPIRATORY - Apnea, acute ABDOMEN Liver - Macro- and microvesicular steatosis, acute Gastrointestinal - Vomiting - Feeding difficulties MUSCLE, SOFT TISSUES - Hypotonia NEUROLOGIC Central Nervous System - Seizures - Lethargy - Coma - Hypotonia - Hyperreflexia - Opisthotonus - Developmental delay - Psychomotor retardation - Mental…
3-methylglutaconyl-CoA hydratase deficiency	3-methylglutaconic aciduria type 1	AUH	600529	INHERITANCE - Autosomal recessive GROWTH Other - Failure to thrive HEAD & NECK Eyes - Optic atrophy GENITOURINARY Bladder - Urinary incontinence (adult) NEUROLOGIC Central Nervous System - Psychomotor retardation (in some patients) - Delayed motor development - Spastic quadriplegia - Dystonia - Athetosis - Cerebellar ataxia - Cognitive impairment - Hyperreflexia - Delayed speech development - Sho…
Mitochondrial short-chain enoyl-CoA hydratase 1 deficiency	Crotonase deficiency	ECHS1	602292	INHERITANCE - Autosomal recessive HEAD & NECK Ears - Hearing impairment (1 patient) Eyes - Nystagmus CARDIOVASCULAR Heart - Ventricular septal defect (in some patient) - Obstructive hypertrophic cardiomyopathy (1 patient) RESPIRATORY - Apnea, episodic MUSCLE, SOFT TISSUES - Hypotonia - Secondarily decreased activities of mitochondrial respiratory enzymes (1 patient) NEUROLOGIC Central Nervous Sys…	https://pubmed.ncbi.nlm.nih.gov/29575569/
3-hydroxyisobutyryl-CoA hydrolase deficiency	β-hydroxyisobutyryl-CoA deacylase deficiency	HIBCH	610690	INHERITANCE - Autosomal recessive HEAD & NECK Head - Head titubations (1 patient) Face - Dysmorphic facial features (in some patients) Eyes - Nystagmus - Strabismus - Epicanthal folds CARDIOVASCULAR Heart - Tetralogy of Fallot (1 patient) ABDOMEN Gastrointestinal - Poor feeding - Persistent vomiting MUSCLE, SOFT TISSUES - Hypotonia - Secondarily decreased activities of mitochondrial respiratory e…
Propionic acidemia due to propionyl-CoA carboxylase subunit alpha deficiency		PCCA	232000	INHERITANCE - Autosomal recessive GROWTH Height - Short stature Other - Failure to thrive CARDIOVASCULAR Heart - Cardiomyopathy RESPIRATORY - Tachypnea - Apnea ABDOMEN Liver - Hepatomegaly Pancreas - Pancreatitis Gastrointestinal - Decreased appetite - Feeding difficulties - Vomiting - Dehydration SKELETAL - Osteoporosis SKIN, NAILS, & HAIR Skin - Dermatitis acidemica NEUROLOGIC Central Nervous S…
Propionic acidemia due to propionyl-CoA carboxylase subunit beta deficiency		PCCB	232050
Glutaryl-CoA dehydrogenase deficiency	Glutaric acidemia type 1	GCDH	608801	INHERITANCE - Autosomal recessive GROWTH Other - Failure to thrive HEAD & NECK Head - Macrocephaly ABDOMEN Liver - Hepatomegaly NEUROLOGIC Central Nervous System - Dystonia - Hypotonia - Rigidity - Choreoathetosis - Opisthotonus - Seizures (less common) - Infantile encephalopathy - Spastic diplegia - Frontotemporal atrophy - Dilation of lateral ventricles - Widening of cortical sulci - Delayed my…
Malonyl-CoA decarboxylase deficiency	Malonic aciduria	MLYCD	606761	INHERITANCE - Autosomal recessive GROWTH Height - Short stature CARDIOVASCULAR Heart - Hypertrophic cardiomyopathy ABDOMEN Gastrointestinal - Diarrhea - Vomiting - Abdominal pain - Chronic constipation MUSCLE, SOFT TISSUES - Hypotonia NEUROLOGIC Central Nervous System - Developmental delay in early childhood - Seizures - Frontotemporal atrophy - White matter changes on brain imaging (less common)…
1.3 Disorders of branched-chain amino acid metabolism
Branched-chain ketoacid dehydrogenase E1 alpha deficiency	Maple syrup urine disease type 1a	BCKDHA	608348	INHERITANCE - Autosomal recessive ABDOMEN Pancreas - Pancreatitis Gastrointestinal - Feeding problems - Vomiting NEUROLOGIC Central Nervous System - Lethargy - Seizures - Ataxia - Coma - Mental retardation if untreated - Hypertonia - Hypotonia - Cerebral edema - Hallucinations - Brain MRI shows diffusion abnormalities - White matter signal abnormalities in various brain regions METABOLIC FEATURES…
Branched-chain ketoacid dehydrogenase E1 beta deficiency	Maple syrup urine disease type 1b	BCKDHB	248611
Dihydrolipoyl transacylase deficiency	Maple syrup urine disease type 2; branched-chain ketoacid dehydrogenase E2 deficiency	DBT	248610
Branched-chain ketoacid dehydrogenase kinase deficiency		BCKDK	614901	autism, epilepsy, intellectual disability, and reduced branched-chain amino acids (BCAAs)
1.4 Disorders of phenylalanine and tyrosine metabolism
Phenylalanine hydroxylase deficiency	Phenylketonuria	PAH	612349	INHERITANCE - Autosomal recessive HEAD & NECK Head - Microcephaly Eyes - Blue eyes - Cataracts SKIN, NAILS, & HAIR Skin - Pale pigmentation - Dry skin - Eczema - Scleroderma Hair - Blond hair NEUROLOGIC Central Nervous System - Decreased mental processing speed - Mental retardation (if left untreated) - Infantile irritability (if left untreated) - Peculiar gait (if left untreated) - Peculiar stan…
1.5 Disorders of the metabolism of sulfur-containing amino acids and hydrogen sulfide
Adenosine kinase deficiency		ADK	102750	INHERITANCE - Autosomal recessive GROWTH Other - Failure to thrive HEAD & NECK Head - Macrocephaly - Frontal bossing Ears - Hearing loss, sensorineural (in some) Eyes - Hypertelorism CARDIOVASCULAR Heart - Cardiac defects (in some) - Atrial septal defect (2 patients) - Pulmonary stenosis (1 patient) Vascular - Coarctation of the aorta (1 patient) ABDOMEN Liver - Liver dysfunction, mild - Steatosi…
Methionine synthase deficiency	Homocystinuria-megaloblastic anemia, cblG type	MTR	156570	INHERITANCE - Autosomal recessive GROWTH Other - Failure to thrive HEAD & NECK Eyes - Nystagmus (in some patients) - Blindness (in some patients) MUSCLE, SOFT TISSUES - Hypotonia NEUROLOGIC Central Nervous System - Delayed psychomotor development - Hypotonia - Abnormal gait - Seizures - Cerebral atrophy HEMATOLOGY - Megaloblastic anemia LABORATORY ABNORMALITIES - Homocystinuria - Hyperhomocystine…
Cystathionine beta-synthase deficiency	Classical homocystinuria	CBS	613381	INHERITANCE - Autosomal recessive GROWTH Height - Normal to tall stature Other - Occasional failure to thrive in infancy HEAD & NECK Eyes - Ectopia lentis - Myopia - Glaucoma Mouth - High-arched palate Teeth - Crowded teeth CARDIOVASCULAR Heart - Myocardial infarction - Mitral valve prolapse CHEST Ribs Sternum Clavicles & Scapulae - Pectus excavatum - Pectus carinatum ABDOMEN External Features - …
Mitochondrial sulfide:quinone oxidoreductase deficiency		SQOR	617658	INHERITANCE - Autosomal recessive ABDOMEN Liver - Liver Failure NEUROLOGIC Central Nervous System - Episodic encephalopathy - Seizures - Coma - Migraine (1 patient) - Leigh syndrome-like lesions seen on MRI - Elevated lactate seen on magnetic resonance spectroscopy - Lesions in the caudate, putamen, globus pallidus, splenium of the corpus callosum LABORATORY ABNORMALITIES - Elevated blood lactate…
Mitochondrial sulfur dioxygenase deficiency	Ethylmalonic encephalopathy	ETHE1	608451	INHERITANCE - Autosomal recessive GROWTH Other - Failure to thrive HEAD & NECK Eyes - Retinal lesions with tortuous vessels CARDIOVASCULAR Vascular - Orthostatic acrocyanosis ABDOMEN Gastrointestinal - Chronic diarrhea SKIN, NAILS, & HAIR Skin - Petechiae - Orthostatic acrocyanosis NEUROLOGIC Central Nervous System - Developmental regression - Developmental delay - Mental retardation - Pyramidal …
Isolated sulfite oxidase deficiency	Sulfocysteinuria	SUOX	606887	INHERITANCE - Autosomal recessive HEAD & NECK Eyes - Ectopia lentis Teeth - Delayed teething SKIN, NAILS, & HAIR Skin - Mild eczema Hair - Fine hair NEUROLOGIC Central Nervous System - Infantile hemiplegia - Hypotonia (in infancy) - Hypertonia - Generalized dystonia - Choreoathetosis - Seizures - Ataxia - Developmental delay Behavioral Psychiatric Manifestations - Restlessness, agitation, crying …
1.6 Disorders of glycine and serine metabolism
Nonketotic hyperglycinemia due to glycine decarboxylase deficiency	Glycine encephalopathy	GLDC	238300	INHERITANCE - Autosomal recessive NEUROLOGIC Central Nervous System - Absent corpus callosum (variable) - Lethargy - Seizures - Hiccups - Hypotonia - Hyporeflexia to hyperreflexia - Myoclonic jerks - Mental retardation - Burst suppression pattern on neonatal EEG - Expressive speech deficit Behavioral Psychiatric Manifestations - Hyperactivity - Impulsivity - Aggressiveness - Irritability - Restle…
Nonketotic hyperglycinemia due to aminomethyltransferase deficiency	Glycine encephalopathy	AMT	238310
3-phosphoglycerate dehydrogenase deficiency		PHGDH	606879	INHERITANCE - Autosomal recessive GROWTH Other - Growth retardation HEAD & NECK Head - Microcephaly, congenital Eyes - Cataracts, congenital - Nystagmus GENITOURINARY Internal Genitalia (Male) - Small testes SKELETAL Hands - Adducted thumbs NEUROLOGIC Central Nervous System - Mental retardation - Seizures - Dysmyelination - Hypertonia - Spastic quadriplegia - Hypsarrhythmia or severe multifocal e…
Phosphoserine aminotransferase deficiency		PSAT1	610936	INHERITANCE - Autosomal recessive HEAD & NECK Head - Microcephaly, acquired ABDOMEN Gastrointestinal - Poor feeding NEUROLOGIC Central Nervous System - Jerking movements - Posturing - Seizures, intractable - Hypertonia - Psychomotor retardation - Brain imaging shows generalized atrophy - Hypoplastic cerebellar vermis LABORATORY ABNORMALITIES - Decreased plasma serine - Decreased plasma glycine - …	# 610992
Phosphoserine phosphatase deficiency		PSPH	172480	INHERITANCE - Autosomal recessive GROWTH Other - Poor growth (1 patient) HEAD & NECK Head - Microcephaly (rare) NEUROLOGIC Central Nervous System - Delayed development - Mental retardation - Seizures - Hypertonia - Cerebral atrophy (rare) LABORATORY ABNORMALITIES - Decreased plasma serine - Decreased plasma glycine MISCELLANEOUS - Onset in infancy - Two unrelated families have been reported (last…
ASCT1 transporter deficiency	Spastic tetraplegia, thin corpus callosum, and progressive microcephaly	SLC1A4	600229	INHERITANCE - Autosomal recessive HEAD & NECK Head - Microcephaly, postnatal, progressive (up to -4SD) MUSCLE, SOFT TISSUES - Hypotonia NEUROLOGIC Central Nervous System - Delayed psychomotor development, severe - Intellectual disability - Inability to walk - Poor or absent speech - Seizures (in some patients) - Spastic tetraplegia - Hyperreflexia - Extensor plantar responses - Sleep disorder - T…
1.7 Disorders of ornithine, proline and hydroxyproline metabolism
Pyrroline-5-carboxylate reductase 2 deficiency	Hypomyelinating leukodystrophy type 1	PYCR2	616406	INHERITANCE - Autosomal recessive GROWTH Other - Failure to thrive - Poor overall growth HEAD & NECK Head - Microcephaly, postnatal, progressive (up to -7.7 SD) Face - Dysmorphic facial features - Triangular face - Bitemporal narrowing - Malar hypoplasia - Long philtrum - Smooth philtrum Ears - Large malformed ears - Low-set ears - Hearing loss Eyes - Upslanting palpebral fissures - Downslanting …
Proline dehydrogenase deficiency	Proline oxidase deficiency; hyperprolinemia type 1	PRODH	606810	INHERITANCE - Autosomal recessive GENITOURINARY Kidneys - Renal abnormalities (in some patients) NEUROLOGIC Central Nervous System - Delayed psychomotor development - Mental retardation, mild to severe - Hypotonia - Seizures - Photogenic epilepsy - Status epilepticus - Abnormal EEG Behavioral Psychiatric Manifestations - Autistic features - Stereotyped behavior - Aggression - Hyperactivity - Incr…
Pyrroline-5-carboxylate dehydrogenase deficiency	Hyperprolinemia type 2	ALDH4A1	606811	INHERITANCE - Autosomal recessive NEUROLOGIC Central Nervous System - Recurrent seizures - Mental retardation LABORATORY ABNORMALITIES - Hyperprolinemia (10-15 times normal) - Delta-1-pyrroline-5-carboxylate (P5C) levels increased in plasma - P5C levels increased in urine - Delta-1-pyrroline-3-hydroxy-5-carboxylate levels increased in urine - Aminoaciduria - Prolinuria - Hydroxyprolinuria - Glyci…
1.8 Disorders of lysine, hydroxylysine, and tryptophan metabolism
Alpha-aminoadipic semialdehyde synthase deficiency	Familial hyperlysinemia; saccharopinuria	AASS	605113	INHERITANCE - Autosomal recessive NEUROLOGIC Central Nervous System - Mental retardation, mild - Cognitive impairment - Language delay - Motor deficits - Seizures Behavioral Psychiatric Manifestations - Hyperactivity - Poor attention span LABORATORY ABNORMALITIES - Increased serum, urinary, and CSF lysine - Increased plasma and urinary pipecolic acid - Decreased plasma and urinary ornithine - Inc…
1.9 Disorders of glutamate/glutamine and aspartate/asparagine metabolism
Glutamate pyruvate transaminase 2 deficiency		GPT2	138210	INHERITANCE - Autosomal recessive GROWTH Height - Short stature Other - Failure to thrive - Poor overall growth HEAD & NECK Head - Microcephaly, postnatal (up to -6.8 SD) Face - Dysmorphic facial features, nonspecific (in some patients) - Short philtrum Ears - Abnormal helix Eyes - Synophrys - Epicanthal folds - Strabismus Mouth - Oromotor dysfunction - Drooling - Sialorrhea - High-arched palate …
Glutamate decarboxylase 1 deficiency	Spastic cerebral palsy type 1	GAD1	605363	INHERITANCE - Autosomal recessive GROWTH Other - Failure to thrive - Poor overall growth HEAD & NECK Head - Plagiocephaly (in some patients) Face - Dysmorphic facial features (in some patients) - Bitemporal narrowing - Midface hypoplasia - Microretrognathia - Flat face - Smooth philtrum Ears - Dysmorphic ears Eyes - Poor or absent visual contact - Hypertelorism - Squint - Downslanting palpebral f…
Glutamine synthetase deficiency		GLUL	138290	INHERITANCE - Autosomal recessive HEAD & NECK Ears - Low-set ears Nose - Flat, broad nasal root CARDIOVASCULAR Heart - Bradycardia RESPIRATORY - Respiratory insufficiency - Apnea SKELETAL - Contractures (1 patient) Limbs - Micromelia (1 patient) SKIN, NAILS, & HAIR Skin - Blistering erythematous rash Skin Histology - Necrotic epidermolysis NEUROLOGIC Central Nervous System - Encephalopathy - Hypo…
Glutaminase deficiency		GLS	138280	INHERITANCE - Autosomal recessive RESPIRATORY - Respiratory insufficiency - Respiratory failure MUSCLE, SOFT TISSUES - Hypotonia, neonatal, severe NEUROLOGIC Central Nervous System - Epileptic encephalopathy - Lack of spontaneous movements - Seizures, refractory, early-onset - EEG shows burst-suppression pattern - Brain imaging shows simplified gyral structure - Volume loss of the brain LABORATOR…	# 618328
Asparagine synthetase deficiency		ASNS	108370	INHERITANCE - Autosomal recessive GROWTH Other - Failure to thrive HEAD & NECK Head - Microcephaly, progressive (up to -7 SD) Face - Receding forehead - Micrognathia Ears - Large ears Eyes - Cortical blindness RESPIRATORY - Respiratory insufficiency CHEST Diaphragm - Diaphragmatic eventration (in one family) ABDOMEN Gastrointestinal - Poor feeding SKELETAL Hands - Large hands Feet - Large feet NE…
Aspartate N-acetyltransferase deficiency	Hypoacetylaspartia; N-acetylaspartate deficiency	NAT8L	610647	INHERITANCE - Autosomal recessive GROWTH Height - Short stature (<3rd centile at 4.5 years) Weight - Low weight (<3rd centile at 6 years) HEAD & NECK Head - Microcephaly, secondary (-2.8 SD at 8 years) GENITOURINARY External Genitalia (Male) - Inguinal hernia NEUROLOGIC Central Nervous System - Hypotonia - Seizures (onset at age 5yr 9mo) - Truncal ataxia - Unsteady gait - Normal MRI - No expressi…
Aspartoacylase deficiency	Canavan disease; aminoacylase 2 deficiency	ASPA	608034	INHERITANCE - Autosomal recessive HEAD & NECK Head - Increased head circumference - Delayed closure of anterior fontanelle Ears - Deafness Eyes - Optic atrophy - Nystagmus - Blindness NEUROLOGIC Central Nervous System - Initial hypotonia, followed by spasticity - Generalized seizures - Opisthotonus - Loss of very early milestones - Decerebrate or decorticate posturing late - Demyelination with wh…
1.10 Disorders of histidine metabolism
1.11 Disorders of amino acid transport
Hartnup disorder		SLC6A19	608893	INHERITANCE - Autosomal recessive GROWTH Height - Short stature (in some patients) HEAD & NECK Mouth - Atrophic glossitis (rare) SKIN, NAILS, & HAIR Skin - Light-sensitive dermatitis NEUROLOGIC Central Nervous System - Intermittent cerebellar ataxia - Seizures - Hypertonia - Delayed cognitive development Peripheral Nervous System - Increased deep tendon reflexes Behavioral Psychiatric Manifestati…	# 234500
Glutamate aspartate transporter deficiency	EAAT1 deficiency; episodic ataxia type 6	SLC1A3	600111	INHERITANCE - Autosomal dominant HEAD & NECK Ears - Vertigo, episodic - Phonophobia, episodic Eyes - Diplopia, episodic - Photophobia, episodic - Nystagmus (in some patients) - Hypometric saccades (in some patients) - Jerky ocular pursuit (in some patients) ABDOMEN Gastrointestinal - Nausea - Vomiting MUSCLE, SOFT TISSUES - Hypotonia, episodic NEUROLOGIC Central Nervous System - Delayed motor dev…
Astroglial glutamate aspartate transporter deficiency	EAAT2 deficiency; early infantile epileptic encephalopathy type 41	SLC1A2	600300	INHERITANCE - Autosomal dominant GROWTH Other - Poor overall growth HEAD & NECK Head - Microcephaly Eyes - Inability to fix or follow ABDOMEN Gastrointestinal - Feeding difficulties - Tube feeding SKELETAL - Contractures Spine - Kyphoscoliosis NEUROLOGIC Central Nervous System - Epileptic encephalopathy - Seizures, multiple types - Abnormal EEG - Global developmental delay - Developmental regress…
GABA transporter deficiency	Myoclonic-atonic epilepsy	SLC6A1	137165	INHERITANCE - Autosomal dominant HEAD & NECK Eyes - Eyelid myoclonus SKELETAL Spine - Scoliosis (in some patients) NEUROLOGIC Central Nervous System - Delayed development before seizure onset - Intellectual disability, mild to severe - Myoclonic-atonic seizures - Absence seizures - Generalized spike-wave discharges seen on EEG - Photo-paroxysmal response (in some patients) - Tremor (in some patie…
1.12 Other disorders of amino acid metabolism
Aminoacylase 1 deficiency		ACY1	104620	INHERITANCE - Autosomal recessive HEAD & NECK Ears - Sensorineural hearing loss (reported in 1 patient) Eyes - Hypertelorism (reported in 1 patient) Nose - Broad nasal root (reported in 1 patient) MUSCLE, SOFT TISSUES - Muscle weakness - Hypotonia NEUROLOGIC Central Nervous System - Seizures - Psychomotor retardation, mild to moderate - Acute encephalopathy - Cerebral atrophy (reported in 1 patie…
2 Disorders of peptide and amine metabolism
2.1 Disorders of glutathione metabolism
Glutathione synthetase deficiency		GSS	601002	Neuro - Mental retardation - Ataxia - Seizures - Spastic tetraparesis - Intention tremor - Dysarthria - Psychotic behavior Eyes - Peripheral retinal pigmentation abnormalities Metabolic - Chronic metabolic acidosis Heme - Increased hemolysis - Mild hemolytic anemia - Episodic neutropenia Lab - Pyroglutamic acidemia - Pyroglutamic aciduria - Decreased erythrocyte glutathione - Glutathione syntheta…	# 266130
2.2 Other disorders of peptide metabolism
X-prolyl aminopeptidase 3 deficiency	Nephronophthisis-like nephropathy type 1	XPNPEP3	613553	INHERITANCE - Autosomal recessive GROWTH Other - Poor overall growth HEAD & NECK Ears - Sensorineural hearing loss (family A) CARDIOVASCULAR Heart - Hypertrophic dilated cardiomyopathy (family B) Vascular - Hypertension (family A) ABDOMEN Liver - Hepatopathy (family B) Pancreas - Pancreatic cysts (family B) - Chronic pancreatitis (family B) GENITOURINARY Kidneys - Nephronophthisis - Renal insuffi…
2.3 Disorders of methylamine metabolism
2.4 Disorders of polyamine metabolism
Ornithine decarboxylase superactivity	Bachmann-Bupp syndrome	ODC1	165640	INHERITANCE - Autosomal dominant HEAD & NECK Head - Macrocephaly Face - High forehead Ears - Unilateral sensorineural hearing loss (1 patient) - Cupped ears (1 patient) Eyes - Ptosis: Blepharophimosis - Hypertelorism - Sparse eyelashes - Delayed visual maturation (1 patient) GENITOURINARY Internal Genitalia (Male) - Cryptorchidism SKIN, NAILS, & HAIR Hair - Sparse scalp hair - Alopecia - Sparse e…	https://pubmed.ncbi.nlm.nih.gov/30475435/
Spermine synthase deficiency	Snyder-Robinson syndrome	SMS	300105	INHERITANCE - X-linked recessive GROWTH Height - Tall stature - Short stature Other - Thin body build HEAD & NECK Face - Facial asymmetry - Prognathism - Short philtrum Ears - Asymmetric dysplastic ears Eyes - High myopia - Hypertelorism, mild - Slanted palpebral fissures Mouth - Prominent lower lip - Small upper lip - High, narrow palate - Cleft palate - Bifid uvula Teeth - Overcrowded teeth Nec…
3 Disorders of carbohydrate metabolism
3.1 Disorders of galactose and fructose metabolism
Aldolase B deficiency	Hereditary fructose intolerance	ALDOB	612724	INHERITANCE - Autosomal recessive GROWTH Other - Failure to thrive HEAD & NECK Teeth - Absent dental caries ABDOMEN Liver - Hepatomegaly - Hepatic steatosis - Cirrhosis Gastrointestinal - Aversion to sweets and fruit - Vomiting - Nausea - Malnutrition - Abdominal pain GENITOURINARY Kidneys - Proximal renal tubulopathy SKIN, NAILS, & HAIR Skin - Jaundice NEUROLOGIC Central Nervous System - Letharg…
D-glycerate kinase deficiency	D-glyceric aciduria	GLYCTK	610516	INHERITANCE - Autosomal recessive GROWTH Other - Poor growth - Failure to thrive HEAD & NECK Head - Microcephaly Ears - Hearing loss, sensorineural (1 patient) MUSCLE, SOFT TISSUES - Hypotonia, neonatal NEUROLOGIC Central Nervous System - Delayed psychomotor development - Mental retardation - Axial hypotonia - Limb spasticity - Hyperreflexia - Spastic tetraplegia - Seizures, refractory - Opisthot…
3.2 Disorders of gluconeogenesis
Fructose-1,6-bisphosphatase deficiency		FBP1	611570	INHERITANCE - Autosomal recessive CARDIOVASCULAR Heart - Tachycardia RESPIRATORY - Apnea - Dyspnea - Hyperventilation ABDOMEN Liver - Hepatomegaly NEUROLOGIC Central Nervous System - Hypotonia - Lethargy - Seizures - Coma Behavioral Psychiatric Manifestations - Irritability METABOLIC FEATURES - Metabolic acidosis - Hypoglycemia - Ketosis LABORATORY ABNORMALITIES - Increased urinary glycerol - Dec…
Pyruvate carboxylase deficiency		PC	608786	INHERITANCE - Autosomal recessive ABDOMEN Liver - Hepatomegaly GENITOURINARY Kidneys - Renal tubular acidosis, proximal NEUROLOGIC Central Nervous System - Psychomotor retardation - Mental retardation - Developmental delay - Hypotonia - Seizures - Clonus - Cystic lesions consistent with Leigh syndrome (256000) - Neuronal loss in the cerebral cortex - Poor myelination - Periventricular leukomalaci…
Cytosolic phosphoenolpyruvate carboxykinase deficiency		PCK1	614168	INHERITANCE - Autosomal recessive HEAD & NECK Eyes - Optic nerve atrophy RESPIRATORY - Apnea, episodic ABDOMEN Liver - Enlarged liver - Fatty infiltration - Portal inflammation, mild to moderate Portal fibrosis, mild - Patchy to diffuse macrovesicular steatosis - Acute liver failure, transient (in 1 patient) SKIN, NAILS, & HAIR Skin - Cyanosis NEUROLOGIC Central Nervous System - Seizures (in some…
Glycerol kinase deficiency		GK	300474	INHERITANCE - X-linked recessive GROWTH Height - Short stature Other - Small for gestational age HEAD & NECK Face - Mild facial dysmorphism may occur - 'Hourglass' midface - Frontal bossing Ears - Wide, flattened earlobes - Low-set ears Eyes - Strabismus - Hypertelorism - Rounded palpebral fissures Mouth - Downturned mouth GENITOURINARY Internal Genitalia (Male) - Cryptorchidism may occur SKELETA…
3.3 Disorders of glycolysis
		HK1		INHERITANCE - Autosomal dominant HEAD & NECK Face - Dysmorphic facial features, variable (in some patients) Eyes - Retinitis pigmentosa - Optic atrophy - Cortical visual impairment - Visual impairment - Nystagmus - Strabismus - Astigmatism Neck - Torticollis (in some patients) ABDOMEN Gastrointestinal - Feeding difficulties (in some patients) SKELETAL Spine - Scoliosis Feet - Foot deformities MUS…	# 618547
Glucokinase superactivity	Permanent neonatal diabetes mellitus; MODY type 2	GCK	138079	INHERITANCE - Autosomal dominant NEUROLOGIC Central Nervous System - Loss of consciousness due to hypoglycemia - Seizures, hypoglycemic - Mental retardation due to repeated episodes of hypoglycemia - Coma, hypoglycemic ENDOCRINE FEATURES - Hyperinsulinemic hypoglycemia - Diabetes mellitus, insulin-dependent, late onset (uncommon) LABORATORY ABNORMALITIES - Hypoglycemia, nonketotic - Hyperinsuline…
Phosphoglycerate kinase deficiency		PGK1	311800	INHERITANCE - X-linked recessive HEAD & NECK Eyes - Retinal dystrophy (rare) - Loss of vision (rare) GENITOURINARY Kidneys - Renal failure may occur with myoglobinuria MUSCLE, SOFT TISSUES - Myopathy in approximately 45% of patients - Muscle cramps with exercise - Rhabdomyolysis - Exercise intolerance NEUROLOGIC Central Nervous System - Central nervous system involvement in approximately 50% of p…
3.4 Disorders of glycogen metabolism
Muscle glycogen synthase deficiency	Glycogen storage disease type 0b	GYS1	138570	INHERITANCE - Autosomal recessive CARDIOVASCULAR Heart - Left ventricular hypertrophy - Left atrial enlargement - Decrease in stroke volume on exercise testing - Myocyte hypertrophy without disarray or fibrosis seen on biopsy - Lack of glycogen in cardiomyocytes ABDOMEN Liver - Glycogen present in normal amount on biopsy MUSCLE, SOFT TISSUES - Muscle fatigability - Low maximum workload on exercis…
Hepatic glycogen synthase deficiency	Glycogen storage disease type 0a	GYS2	138571	Metabolic - Neonatal hypoglycemia - Fasting hypoglycemia - Fasting hyperketonemia - Hyperglycemia and hyperlactatemia with feeding Neuro - Seizures Lab - Glycogen synthetase deficiency Inheritance - Autosomal recessive
Laforin deficiency	Progressive myoclonic epilepsy type 2A	EPM2A	607566	INHERITANCE - Autosomal recessive HEAD & NECK Eyes - Loss of vision - Photosensitivity ABDOMEN Liver - Hepatic failure (less common) NEUROLOGIC Central Nervous System - Myoclonic epilepsy, progressive - Generalized tonic-clonic seizures - Absence seizures - Simple partial occipital seizures - Simple partial seizures with secondary generalization - Myoclonus - Mental deterioration - Dementia - Apr…
Malin deficiency	Progressive myoclonic epilepsy type 2B	NHLRC1	608072	INHERITANCE - Autosomal recessive HEAD & NECK Eyes - Loss of vision - Photosensitivity ABDOMEN Liver - Hepatic failure (less common) NEUROLOGIC Central Nervous System - Myoclonic epilepsy, progressive - Generalized tonic-clonic seizures - Absence seizures - Simple partial occipital seizures - Simple partial seizures with secondary generalization - Myoclonus - Mental deterioration - Dementia - Apr…
3.5 Disorders of pentose phosphate metabolism
Ribose 5-phosphate isomerase deficiency		RPIA	180430	INHERITANCE - Autosomal recessive HEAD & NECK Eyes - Nystagmus on lateral gaze - Optic atrophy - Tapetoretinal degeneration NEUROLOGIC Central Nervous System - Psychomotor retardation - Global developmental delay - Seizures - Cerebellar ataxia - Spasticity - Incoordination - Polyneuropathy - Mixed cerebellar/pseudobulbar dysarthria - Mild sensorimotor neuropathy - Leukoencephalopathy LABORATORY A…
3.6 Disorders of carbohydrate transmembrane transport and absorption
GLUT1 deficiency	GLUT1 deficiency	SLC2A1	138140	INHERITANCE - Autosomal dominant - Autosomal recessive (rare) HEAD & NECK Head - Microcephaly, acquired - Deceleration of head growth Eyes - Abnormal eye movements, paroxysmal NEUROLOGIC Central Nervous System - Infantile seizures (approximately 80% of patients) - Seizures, generalized tonic/clonic, myoclonic, atonic, or atypical absence, aggravated by fatigue and fasting with frequency ranges fr…
Neuronal glucose transporter deficiency	Intellectual developmental disorder with neuropsychiatric features	SLC45A1	605763	INHERITANCE - Autosomal recessive HEAD & NECK Face - Triangular face - Smooth philtrum Eyes - Downslanting palpebral fissures - Hypertelorism - Arched eyebrows Nose - Depressed nasal bridge Mouth - Thin lips MUSCLE, SOFT TISSUES - Hypotonia NEUROLOGIC Central Nervous System - Delayed development - Intellectual disability, moderate - Seizures, well-controlled Behavioral Psychiatric Manifestations …
Sialin deficiency	Infantile sialic acid storage disease (severe); Salla disease (milder)	SLC17A5	604322	INHERITANCE - Autosomal recessive GROWTH Height - Height 2 S.D. below expected height Other - Growth retardation HEAD & NECK Eyes - Nystagmus - Exotropia SKELETAL Skull - Thick calvaria NEUROLOGIC Central Nervous System - Developmental delay - Mental retardation - Ataxia - Hypotonia - Spasticity - Athetosis - Speech delay - Dysarthria - Dyspraxia - Seizures - Inability to walk LABORATORY ABNORMAL…
4 Disorders of fatty acid and ketone body metabolism
4.1 Disorders of carnitine metabolism
Carnitine palmitoyltransferase 1A deficiency		CPT1A	600528	INHERITANCE - Autosomal recessive CARDIOVASCULAR Heart - Cardiomegaly - Cardiac rhythm disturbances ABDOMEN Liver - Hepatomegaly Gastrointestinal - Poor feeding - Diarrhea MUSCLE, SOFT TISSUES - Muscle weakness is not a feature NEUROLOGIC Central Nervous System - Hypotonia - Lethargy - Seizures - Coma - Encephalopathy, recurrent METABOLIC FEATURES - Hypoketotic hypoglycemia - Renal tubular acidos…
Carnitine palmitoyltransferase 2 deficiency		CPT2	600650	INHERITANCE - Autosomal recessive CARDIOVASCULAR Heart - Cardiomegaly - Dilated cardiomyopathy RESPIRATORY - Respiratory arrest ABDOMEN Liver - Hepatomegaly - Macrovesicular steatosis Gastrointestinal - Vomiting NEUROLOGIC Central Nervous System - Lethargy - Seizures METABOLIC FEATURES - Hypoketotic hypoglycemia LABORATORY ABNORMALITIES - Decreased carnitine palmitoyltransferase II (CPT2) activit…
Carnitine-acylcarnitine translocase deficiency		SLC25A20	613698	INHERITANCE - Autosomal recessive CARDIOVASCULAR Heart - Cardiomyopathy - Arrhythmias RESPIRATORY - Respiratory insufficiency ABDOMEN Liver - Hepatic dysfunction MUSCLE, SOFT TISSUES - Skeletal muscle damage - Rhabdomyolysis NEUROLOGIC Central Nervous System - Hypotonia - Lethargy - Irritability - Seizures - Coma METABOLIC FEATURES - Hypoketotic hypoglycemia under fasting conditions LABORATORY AB…
4.2 Disorders of mitochondrial fatty acid oxidation
Short-chain acyl-CoA dehydrogenase deficiency		ACADS	606885	INHERITANCE - Autosomal recessive GROWTH Other - Chronic failure to thrive HEAD & NECK Face - Facial muscle weakness Eyes - External ophthalmoplegia, progressive (rare) CARDIOVASCULAR Heart - Cardiomyopathy (rare) ABDOMEN Gastrointestinal - Feeding difficulties SKELETAL - Contractures Spine - Scoliosis MUSCLE, SOFT TISSUES - Hypotonia - Muscle weakness - Myopathy - Multiminicore myopathy - Lipid …
Medium-chain acyl-CoA dehydrogenase deficiency		ACADM	607008	INHERITANCE - Autosomal recessive ABDOMEN Liver - Hepatomegaly - Fatty infiltration of liver Gastrointestinal - Vomiting NEUROLOGIC Central Nervous System - Lethargy - Seizures - Coma - Cerebral edema - Developmental delay if undiagnosed or untreated - Hypotonia METABOLIC FEATURES - Absent to trace urine and plasma ketones - Mild metabolic acidosis - Hypoglycemia LABORATORY ABNORMALITIES - Mildly…
Short-chain 3-hydroxyacyl-CoA dehydrogenase deficiency	Familial hyperinsulinemic hypoglycemia type 4	HADH	601609	INHERITANCE - Autosomal recessive GROWTH Other - Poor growth CARDIOVASCULAR Heart - Dilated cardiomyopathy (reported in 1 patient) - Hypertrophic cardiomyopathy (reported in 1 patient) ABDOMEN Liver - Hepatic necrosis - Hepatic steatosis - Fulminant hepatic failure (reported in 1 patient) Gastrointestinal - Poor feeding MUSCLE, SOFT TISSUES - Hypotonia NEUROLOGIC Central Nervous System - Seizures…
Trifunctional protein subunit alpha deficiency	Long-chain hydroxyacyl-CoA dehydrogenase or complete mitochondrial trifunctional protein deficiency	HADHA	600890	INHERITANCE - Autosomal recessive GROWTH Other - Failure to thrive HEAD & NECK Eyes - Pigmentary retinopathy - Visual impairment CARDIOVASCULAR Heart - Cardiomyopathy - Arrhythmias ABDOMEN Liver - Hepatomegaly - Cholestatic liver disease - Fatty liver - Hepatic failure Gastrointestinal - Feeding problems - Vomiting MUSCLE, SOFT TISSUES - Muscle cramps NEUROLOGIC Central Nervous System - Microceph…
4.3 Disorders of ketone body metabolism
3-hydroxy-3-methylglutaryl-CoA lyase deficiency	Hydroxymethylglutaric aciduria	HMGCL	613898	INHERITANCE - Autosomal recessive HEAD & NECK Head - Microcephaly (in some patients) RESPIRATORY - Tachydyspnea - Kussmal breathing ABDOMEN Liver - Hepatomegaly Gastrointestinal - Recurrent vomiting - Refusal of nutrition SKIN, NAILS, & HAIR Skin - Paleness MUSCLE, SOFT TISSUES - Muscular hypotonia NEUROLOGIC Central Nervous System - Seizures - Myoclonus - Spasticity - Coma (uncommon) - Abnormal …
Monocarboxylate transporter 1 superactivity		SLC16A1	600682	INHERITANCE - Autosomal dominant ABDOMEN Pancreas - Islet cell hyperplasia, diffuse NEUROLOGIC Central Nervous System - Loss of consciousness due to hypoglycemia - Seizures, hypoglycemic ENDOCRINE FEATURES - Hyperinsulinemic hypoglycemia LABORATORY ABNORMALITIES - Hypoglycemia - Hyperinsulinemia - Exercise-induced hyperinsulinism - Pyruvate-induced insulin secretion MISCELLANEOUS - Genetic hetero…
INTERMEDIARY METABOLISM: ENERGY
5 Disorders of energy substrate metabolism
5.1 Disorders of pyruvate metabolism
Pyruvate dehydrogenase E1 alpha deficiency		PDHA1	300502	INHERITANCE - X-linked dominant GROWTH Weight - Low birth weight HEAD & NECK Head - Microcephaly - Narrow head Face - Frontal bossing - Long philtrum Eyes - Episodic ptosis - Abnormal eye movements Nose - Wide nasal bridge - Upturned nose - Flared nostrils NEUROLOGIC Central Nervous System - Hypotonia - Lethargy - Psychomotor retardation - Mental retardation (in a subset of patients) - Seizures -…
Pyruvate dehydrogenase E1 beta deficiency		PDHB	179060	INHERITANCE - Autosomal Recessive HEAD & NECK Eyes - Ptosis - Strabismus - Abnormal eye movements RESPIRATORY - Respiratory failure NEUROLOGIC Central Nervous System - Hypotonia - Encephalopathy - Psychomotor retardation - Intellectual disability - Seizures - Ataxia - Quadriparesis, episodic (occurring after febrile illness, in 1 patient) - Lesions of the brainstem, similar to Leigh syndrome (in …
Dihydrolipoamide acetyltransferase deficiency	Pyruvate dehydrogenase E2 deficiency	DLAT	608770	INHERITANCE - Autosomal recessive HEAD & NECK Head - Microcephaly Eyes - Nystagmus - Ptosis - Saccade initiation failure - Oculomotor apraxia NEUROLOGIC Central Nervous System - Psychomotor retardation - Hypotonia, neonatal - Mental retardation, mild - Ataxia - Gross motor delay - Fine motor delay - Drooling - Poor speech - Dystonia, episodic - Jerky head movements - Hyperreflexia - Choreoathetoi…
Dihydrolipoamide dehydrogenase deficiency	E3 deficiency	DLD	238331	INHERITANCE - Autosomal recessive HEAD & NECK Head - Microcephaly CARDIOVASCULAR Heart - Hypertrophic cardiomyopathy ABDOMEN Liver - Hepatomegaly (in some patients) - Liver dysfunction (in some patients) Gastrointestinal - Vomiting, recurrent, severe - Poor feeding NEUROLOGIC Central Nervous System - Encephalopathy, episodic - Delayed psychomotor development (in most patients) - Hypotonia - Letha…
Pyruvate dehydrogenase E3-binding protein deficiency	Pyruvate dehydrogenase component X deficiency	PDHX	608769	INHERITANCE - Autosomal recessive HEAD & NECK Head - Trigonocephaly - Frontal metopic ridge - Microcephaly Eyes - Optic atrophy - Hypertelorism - Epicanthal folds - Abnormal ocular movements Mouth - High palate CHEST Ribs Sternum Clavicles & Scapulae - Pectus excavatum (1 patient) NEUROLOGIC Central Nervous System - Hypotonia, neonatal - Developmental delay - Psychomotor delay - Pyramidal hyperto…
Pyruvate dehydrogenase phosphatase deficiency		PDP1	605993	INHERITANCE - Autosomal recessive HEAD & NECK Eyes - Nystagmus ABDOMEN Gastrointestinal - Dysphagia - Poor oral feeding MUSCLE, SOFT TISSUES - Hypotonia NEUROLOGIC Central Nervous System - Mental retardation - Developmental delay - Seizures - Ataxic gait - Low densities in the basal ganglia similar to Leigh syndrome (256000) METABOLIC FEATURES - Lactic acidosis - Normal lactate to pyruvate ratio …
Mitochondrial pyruvate carrier deficiency		MPC1	614738	INHERITANCE - Autosomal recessive GROWTH Other - Poor overall growth HEAD & NECK Head - Microcephaly, progressive (in 1 patient) Face - Long philtrum (in 1 patient) Eyes - Epicanthal folds (in 1 patient) - Rotary nystagmus (in 1 patient) - Poor visual contact (in 1 patient) Mouth - Thin upper lip (in 1 patient) RESPIRATORY - Respiratory distress (in 1 patient) CHEST Breasts - Inverted widely spac…
5.2 Disorders of the Krebs cycle
Mitochondrial aconitase deficiency	Infantile cerebellar-retinal degeneration	ACO2	100850	INHERITANCE - Autosomal recessive GROWTH Weight - Low weight Other - Failure to thrive HEAD & NECK Head - Microcephaly, progressive Ears - Hearing loss, sensorineural (in 2 patients) Eyes - Retinal dystrophy - Optic atrophy - Strabismus - Abnormal pursuit - Nystagmus MUSCLE, SOFT TISSUES - Decreased glutamate oxidation (about 63% of normal) - Hypotonia NEUROLOGIC Central Nervous System - Delayed …	# 614559
Mitochondrial NADP+-dependent isocitrate dehydrogenase 2 superactivity	D-2-hydroxyglutaric aciduria type 2 (dominant); Ollier disease and Maffuci syndrome (somatic)	IDH2	147650	developmental delay, epilepsy, hypotonia, cardiomyopathy, and dysmorphic features, urinary D-2-hydroxyglutaric acid
Mitochondrial NAD+-dependent isocitrate dehydrogenase 3 subunit alpha deficiency		IDH3A	601149	single case report	https://pubmed.ncbi.nlm.nih.gov/28058510/
ATP-specific succinyl-CoA synthetase subunit beta deficiency	Mitochondrial DNA depletion syndrome type 5	SUCLA2	603921	INHERITANCE - Autosomal recessive GROWTH Other - Failure to thrive HEAD & NECK Face - Facial diplegia Ears - Hearing loss, sensorineural Eyes - Ophthalmoplegia - Ptosis - Strabismus RESPIRATORY - Respiratory insufficiency due to muscle weakness ABDOMEN Gastrointestinal - Poor feeding MUSCLE, SOFT TISSUES - Hypotonia - Muscle weakness - Delayed motor skills - Inability to walk - Loss of ability to…
GTP-specific succinyl-CoA synthetase subunit alpha deficiency	Mitochondrial DNA depletion syndrome type 9	SUCLG1	611224	INHERITANCE - Autosomal recessive GROWTH Other - Failure to thrive - Poor growth HEAD & NECK Ears - Hearing impairment (rare) RESPIRATORY - Respiratory insufficiency - Respiratory failure ABDOMEN Gastrointestinal - Feeding difficulties SKIN, NAILS, & HAIR Skin - Hyperhidrosis MUSCLE, SOFT TISSUES - Hypotonia, axial, severe - Inability to sit or hold head up - Muscle atrophy - Cox-negative fibers …	https://pubmed.ncbi.nlm.nih.gov/26475597/
Fumarate hydratase deficiency	Fumarase deficiency; fumaric aciduria	FH	136850	INHERITANCE - Autosomal recessive GROWTH Other - Failure to thrive HEAD & NECK Head - Macrocephaly, relative Face - Frontal bossing Eyes - Hypertelorism - Optic pallor - Optic atrophy - Visual impairment Nose - Depressed nasal bridge - Anteverted nares Mouth - High-arched palate ABDOMEN Liver - Liver failure - Cholestasis - Hepatic fibrosis - Iron deposition - Abnormal swollen mitochondria with f…	# 606812
Mitochondrial malate dehydrogenase deficiency	Early infantile epileptic encephalopathy type 51	MDH2	154100	INHERITANCE - Autosomal recessive GROWTH Other - Failure to thrive HEAD & NECK Head - Poor head control Eyes - Strabismus - Retinitis pigmentosa (1 patient) CHEST Breasts - Supernumerary nipples (1 patient) ABDOMEN Gastrointestinal - Constipation - Poor feeding MUSCLE, SOFT TISSUES - Hypotonia, neonatal Muscle weakness - Muscle atrophy NEUROLOGIC Central Nervous System - Epileptic encephalopathy …
Plasma membrane citrate transporter deficiency	Early infantile epileptic encephalopathy type 25	SLC13A5	608305	INHERITANCE - Autosomal recessive HEAD & NECK Head - Microcephaly Teeth - Hypodontia - Delayed eruption - Worn molars - Amelogenesis imperfecta, hypoplastic - Hypoplastic enamel - Enamel chipping - Yellow surface - Pits on teeth MUSCLE, SOFT TISSUES - Hypotonia NEUROLOGIC Central Nervous System - Epileptic encephalopathy - Delayed psychomotor development, severe to profound - Lack of speech acqui…
		OGDHL		epilepsy, hearing loss, visual impairment, gait ataxia, microcephaly, and hypoplastic corpus callosum	https://pubmed.ncbi.nlm.nih.gov/34800363/
See also:
· dihydrolipoamide dehydrogenase deficiency in group 5.1
· succinate dehydrogenase subunits A, B, C and D and succinate dehydrogenase assembly factors 1 and 2 deficiencies in group 8.2
5.3 Disorders of creatine metabolism
Arginine:glycine amidinotransferase (AGAT) deficiency	Cerebral creatine deficiency syndrome type 3	GATM	602360	INHERITANCE - Autosomal recessive GROWTH Other - Failure to thrive MUSCLE, SOFT TISSUES - Muscle weakness, predominantly proximal (in some patients) - Gowers sign (in some patients) - Muscle biopsy shows fiber type variation (in some patients) NEUROLOGIC Central Nervous System - Delayed psychomotor development - Mental retardation, mild to moderate - Speech delay - Brain MRS shows decreased creat…
Guanidinoacetate methyltransferase deficiency	Cerebral creatine deficiency syndrome type 2	GAMT	601240	INHERITANCE - Autosomal recessive MUSCLE, SOFT TISSUES - Hypotonia in infancy NEUROLOGIC Central Nervous System - Progressive extrapyramidal movement disorder - Developmental delay or regression - Mental retardation - Ataxia - Seizures, intractable - Absent or limited speech development - Increased muscle tone in lower limbs - Increased deep tendon reflexes - Myoclonic jerks LABORATORY ABNORMALIT…
Creatine transporter deficiency	Cerebral creatine deficiency syndrome type 1	SLC6A8	300036	INHERITANCE - X-linked recessive GROWTH Height - Short stature - Tall stature Weight - Low weight Other - Failure to thrive HEAD & NECK Head - Decreased head circumference - Microcephaly Face - Broad forehead - Midface hypoplasia - Long, thin face - Prominent chin - Myopathic facies Ears - Unfolded superior helices Eyes - Exotropia - Hypermetropia - Ptosis ABDOMEN Gastrointestinal - Constipation …
6 mtDNA-related disorders
6.1 Disorders of mtDNA-encoded oxidative phosphorylation proteins
NADH dehydrogenase core subunit 1 deficiency		MT-ND1	516000
NADH dehydrogenase core subunit 2 deficiency		MT-ND2	516001
NADH dehydrogenase core subunit 3 deficiency		MT-ND3	516002
NADH dehydrogenase core subunit 4 deficiency		MT-ND4	516003
NADH dehydrogenase core subunit 4L deficiency		MT-ND4L	516004
NADH dehydrogenase core subunit 5 deficiency		MT-ND5	516005
NADH dehydrogenase core subunit 6 deficiency		MT-ND6	516006
Mitochondrial cytochrome b deficiency		MT-CYB	516020
Cytochrome c oxidase subunit 1 deficiency		MT-CO1	516030
Cytochrome c oxidase subunit 2 deficiency		MT-CO2	516040
Cytochrome c oxidase subunit 3 deficiency		MT-CO3	516050
Mitochondrial ATP synthase F0 subunit 6 deficiency		MT-ATP6	516060
Mitochondrial ATP synthase F0 subunit 8 deficiency		MT-ATP8	516070
6.2 Disorders of mtDNA-encoded tRNA and rRNA
Mitochondrial tRNA-Ala deficiency		MT-TA	590000
Mitochondrial tRNA-Arg deficiency		MT-TR	590005
Mitochondrial tRNA-Asn deficiency		MT-TN	590010
Mitochondrial tRNA-Asp deficiency		MT-TD	590015
Mitochondrial tRNA-Cys deficiency		MT-TC	590020
Mitochondrial tRNA-Glu deficiency		MT-TE	590025
Mitochondrial tRNA-Gln deficiency		MT-TQ	590030
Mitochondrial tRNA-Gly deficiency		MT-TG	590035
Mitochondrial tRNA-His deficiency		MT-TH	590040
Mitochondrial tRNA-Ile deficiency		MT-TI	590045
Mitochondrial tRNA-Leu 1 deficiency		MT-TL1	590050
Mitochondrial tRNA-Leu 2 deficiency		MT-TL2	590055
Mitochondrial tRNA-Lys deficiency		MT-TK	590060
Mitochondrial tRNA-Met deficiency		MT-TM	590065
Mitochondrial tRNA-Phe deficiency		MT-TF	590070
Mitochondrial tRNA-Pro deficiency		MT-TP	590075
Mitochondrial tRNA-Ser 1 deficiency		MT-TS1	590080
Mitochondrial tRNA-Ser 2 deficiency		MT-TS2	590085
Mitochondrial tRNA-Thr deficiency		MT-TT	590090
Mitochondrial tRNA-Trp deficiency		MT-TW	590095
Mitochondrial tRNA-Tyr deficiency		MT-TY	590100
Mitochondrial tRNA-Val deficiency		MT-TV	590105
Mitochondrial ribosomal RNA 12S deficiency		MT-RNR1	561000
Mitochondrial ribosomal RNA 16S deficiency		MT-RNR2	561010
6.3 Disorders associated with single large-scale mtDNA deletions
7 Nuclear-encoded disorders of oxidative phosphorylation
7.1 Disorders of complex I subunits and assembly factors
NADH dehydrogenase flavoprotein 1 deficiency		NDUFV1	161015	INHERITANCE - Autosomal recessive HEAD & NECK Eyes - Strabismus - Ptosis - Ophthalmoplegia RESPIRATORY - Apnea ABDOMEN Gastrointestinal - Vomiting MUSCLE, SOFT TISSUES - Hypotonia NEUROLOGIC Central Nervous System - Global developmental delay - Developmental regression - Lethargy - Seizures - Myoclonus - Cerebellar ataxia - Brain atrophy - Gray matter degeneration in the brainstem METABOLIC FEATU…
NADH dehydrogenase flavoprotein 2 deficiency		NDUFV2	600532	INHERITANCE - Autosomal recessive GROWTH Other - Failure to thrive HEAD & NECK Head - Microcephaly Eyes - Nystagmus - Optic atrophy CARDIOVASCULAR Heart - Hypertrophic cardiomyopathy (in some patients) MUSCLE, SOFT TISSUES - Hypotonia - Skeletal muscle biopsy shows variation in fiber size - Atrophic fibers - Subsarcolemmal accumulation of mitochondria NEUROLOGIC Central Nervous System - Encephalo…
NADH dehydrogenase iron-sulfur protein 1 deficiency		NDUFS1	157655	INHERITANCE - Autosomal recessive GROWTH Other - Failure to thrive HEAD & NECK Head - Microcephaly, progressive (in some patients) Eyes - Optic atrophy - Nystagmus - Ptosis - Strabismus - Ophthalmoplegia RESPIRATORY - Respiratory insufficiency - Apnea ABDOMEN - Dysphagia - Vomiting MUSCLE, SOFT TISSUES - Hypotonia NEUROLOGIC Central Nervous System - Global developmental delay - Developmental regr…
NADH dehydrogenase iron-sulfur protein 4 deficiency		NDUFS4	602694	INHERITANCE - Autosomal recessive GROWTH Other - Failure to thrive - Growth retardation HEAD & NECK Head - Microcephaly (in some patients) Ears - Sensorineural deafness - Auditory neuropathy Eyes - Nystagmus - Pale optic disks - Optic neuropathy - Strabismus - Ptosis - Blindness - Abnormal eye movements - Poor eye contact CARDIOVASCULAR Heart - Hypertrophic cardiomyopathy RESPIRATORY - Respirator…
NADH dehydrogenase iron-sulfur protein 6 deficiency		NDUFS6	603848	INHERITANCE - Autosomal recessive HEAD & NECK Eyes - Roving eye movements - Nystagmus RESPIRATORY - Abnormal breathing - Hypoventilation ABDOMEN Gastrointestinal - Poor feeding MUSCLE, SOFT TISSUES - Hypotonia, severe NEUROLOGIC Central Nervous System - Encephalopathy - Lethargy - Few or absent spontaneous movements - Poor reflexes - Seizures (in some patients) METABOLIC FEATURES - Lactic acidosi…
NADH dehydrogenase iron-sulfur protein 7 deficiency		NDUFS7	601825	INHERITANCE - Autosomal recessive RESPIRATORY - Respiratory insufficiency ABDOMEN Liver - Hepatomegaly MUSCLE, SOFT TISSUES - Hypotonia NEUROLOGIC Central Nervous System - Developmental regression - Encephalopathy - Pyramidal signs - Extrapyramidal signs - Seizures - Lethargy - Dystonia - Ataxia - Dysarthria - Hyperreflexia - Abnormalities in the brainstem and basal ganglia consistent with Leigh …
NADH dehydrogenase iron-sulfur protein 8 deficiency		NDUFS8	602141	INHERITANCE - Autosomal recessive HEAD & NECK Eyes - Nystagmus CARDIOVASCULAR Heart - Hypertrophic cardiomyopathy RESPIRATORY - Respiratory insufficiency - Apnea, episodic ABDOMEN Gastrointestinal - Poor feeding MUSCLE, SOFT TISSUES - Hypotonia NEUROLOGIC Central Nervous System - Global developmental delay (in some patients) - Normal cognition (in some patients) - Dystonia - Difficulty walking - …
NADH dehydrogenase alpha subcomplex subunit 1 deficiency		NDUFA1	300078	INHERITANCE - X-linked recessive HEAD & NECK Eyes - Nystagmus RESPIRATORY - Abnormal breathing pattern (in some patients) MUSCLE, SOFT TISSUES - Axial hypotonia NEUROLOGIC Central Nervous System - Global developmental delay - Delayed language - Delayed walking - Choreoathetosis - Extrapyramidal signs - Myoclonic seizures - White matter abnormalities consistent with Leigh syndrome seen on brain im…
NADH dehydrogenase alpha subcomplex subunit 2 deficiency		NDUFA2	602137	INHERITANCE - Autosomal recessive CARDIOVASCULAR Heart - Hypertrophic cardiomyopathy RESPIRATORY - Apnea, episodic NEUROLOGIC Central Nervous System - Global developmental delay - Seizures - Coma after infection - Cerebral atrophy seen on brain imaging - Hypoplasia of the corpus callosum - White matter abnormalities consistent with Leigh syndrome - Demyelinization of corticospinal tracts - Necrot…
NADH dehydrogenase alpha subcomplex subunit 8 deficiency		NDUFA8	603359	INHERITANCE - Autosomal recessive GROWTH Other - Failure to thrive - Growth retardation CARDIOVASCULAR Heart - Left ventricular hypertrophy, mild (in 1 patient) - Right ventricular dilation (in 1 patient) Vascular - Pulmonary hypertension MUSCLE, SOFT TISSUES - Congenital myopathy with disproportion of fibers (seen on muscle biopsy) Decreased activity of complex I (severe) - Decreased activity of…
NADH dehydrogenase alpha subcomplex subunit 11 deficiency		NDUFA11	612638	INHERITANCE - Autosomal recessive HEAD & NECK Head - Microcephaly, acquired Eyes - Poor visual fixation - Nystagmus - Optic atrophy CARDIOVASCULAR Heart - Hypertrophic cardiomyopathy (in some patients) RESPIRATORY - Apnea MUSCLE, SOFT TISSUES - Myopathy - Hypotonia NEUROLOGIC Central Nervous System - Encephalopathy - Poor or absent global development - Lack of purposeful movements - Inability to …
NADH dehydrogenase beta subcomplex subunit 8 deficiency		NDUFB8	602140	INHERITANCE - Autosomal recessive GROWTH Other - Failure to thrive CARDIOVASCULAR Heart - Cardiac hypertrophy (1 of 2 patients) RESPIRATORY - Respiratory insufficiency MUSCLE, SOFT TISSUES - Hypotonia NEUROLOGIC Central Nervous System - Delayed or absent psychomotor development - Poor interaction with environment - Seizures - White matter abnormalities consistent with Leigh syndrome seen on brain…
NADH dehydrogenase beta subcomplex subunit 11 deficiency	Linear skin defects with multiple congenital anomalies type 3	NDUFB11	300403	INHERITANCE - X-linked dominant GROWTH Other - Failure to thrive HEAD & NECK Face - Linear skin defects on face at birth (in both patients) Eyes - Lacrimal duct atresia - Myopia - Nystagmus - Strabismus Teeth - Delayed dentition Neck - Linear skin defects on neck at birth (in both patients) CARDIOVASCULAR Heart - Cardiomyopathy, histiocytoid - Cardiomyopathy, dilated - Ventricular tachycardia - V…
NADH dehydrogenase subunit C2 deficiency		NDUFC2	603845	INHERITANCE - Autosomal recessive GROWTH Other - Failure to thrive HEAD & NECK Head - Microcephaly Face - Dysmorphic facial features Ears - Decreased auditory evoked potentials Eyes - Decreased visual evoked potentials - Pale optic discs - Poor eye contact CARDIOVASCULAR Heart - Ventricular septal defect (patient A) - Cardiomegaly (patient A) Vascular - Pulmonary artery stenosis (patient A) ABDOM…
Complex I assembly factor 2 deficiency		NDUFAF2	609653	INHERITANCE - Autosomal recessive HEAD & NECK Eyes - Optic atrophy (in some patients) - Nystagmus (in some patients) - External ophthalmoplegia (in some patients) RESPIRATORY - Apnea, episodic - Central hypoventilation - Respiratory failure ABDOMEN Gastrointestinal - Poor feeding - Dysphagia MUSCLE, SOFT TISSUES - Hypotonia NEUROLOGIC Central Nervous System - Encephalopathy, episodic - Global dev…
Complex I assembly factor 3 deficiency		NDUFAF3	612911	INHERITANCE - Autosomal recessive HEAD & NECK Head - Macrocephaly (in some patients) Eyes - Optic disc atrophy (in some patients) - Poor eye contact RESPIRATORY - Irregular breathing - Respiratory failure ABDOMEN Gastrointestinal - Poor feeding GENITOURINARY Kidneys - Hydronephrosis (in some patients) Ureters - Hydroureter (in some patients) MUSCLE, SOFT TISSUES - Hypotonia, axial - Hypertonia, l…
Complex I assembly factor 4 deficiency		NDUFAF4	611776	INHERITANCE - Autosomal recessive GROWTH Other - Intrauterine growth restriction (IUGR) - Failure to thrive HEAD & NECK Ears - Hearing impairment Eyes - Nystagmus - Optic atrophy - Poor eye contact CARDIOVASCULAR Heart - Hypertrophic cardiomyopathy (1 patient) SKELETAL - Limited joint movement - Joint contractures Spine - Kyphosis MUSCLE, SOFT TISSUES - Myopathy - Hypotonia NEUROLOGIC Central Ner…
Complex I assembly factor 5 deficiency		NDUFAF5	612360	INHERITANCE - Autosomal recessive GROWTH Other - Intrauterine growth restriction (IUGR) - Failure to thrive HEAD & NECK Eyes - Nystagmus - Ptosis - Optic atrophy (in some patients) CARDIOVASCULAR Vascular - Hypertension RESPIRATORY Airways - Respiratory failure ABDOMEN Gastrointestinal - Feeding difficulties MUSCLE, SOFT TISSUES - Hypotonia NEUROLOGIC Central Nervous System - Global developmental…
Complex I assembly factor 6 deficiency		NDUFAF6	612392	INHERITANCE - Autosomal recessive SKELETAL Spine - Scoliosis Feet - Flat feet MUSCLE, SOFT TISSUES - Hypotonia - Muscle atrophy NEUROLOGIC Central Nervous System - Normal early development (in some patients) - Developmental regression (in some patients) - Loss of motor skills (in some patients) - Developmental delay - Gait difficulties - Dystonia - Dysarthria - Rigidity - Ataxia - Seizures (in so…	# 618239
Complex I assembly factor 8 deficiency		NDUFAF8	618461	INHERITANCE - Autosomal recessive GROWTH Other - Intrauterine growth retardation HEAD & NECK Eyes - Optic nerve atrophy - Pale optic discs - Poor vision CARDIOVASCULAR Vascular - Hypertensive crises RESPIRATORY - Respiratory insufficiency - Apnea - Mechanical ventilation ABDOMEN Gastrointestinal - Dysphagia - Poor feeding - Tube feeding MUSCLE, SOFT TISSUES - Hypotonia NEUROLOGIC Central Nervous …
FOXRED1 deficiency		FOXRED1	613622	INHERITANCE - Autosomal recessive HEAD & NECK Head - Microcephaly, acquired Eyes - Cortical blindness (1 patient) - Optic atrophy (1 patient) CARDIOVASCULAR Heart - Hypertrophic cardiomyopathy (1 patient) RESPIRATORY - Respiratory insufficiency ABDOMEN Gastrointestinal - Feeding difficulties SKELETAL Spine - Scoliosis MUSCLE, SOFT TISSUES - Hypotonia - Ragged red fibers seen on muscle biopsy NEUR…
NUBPL deficiency		NUBPL	613621	INHERITANCE - Autosomal recessive GROWTH Other - Poor growth HEAD & NECK Ears - Unilateral hearing loss (in one patient) Eyes - Nystagmus - Strabismus MUSCLE, SOFT TISSUES - Hypotonia, axial - Hypertonia, limb - Myopathy NEUROLOGIC Central Nervous System - Global developmental delay - Loss of developmental skills - Cognitive development may be significantly impaired or normal - Difficulty walking…
TIMMDC1 deficiency	Mitochondrial complex I deficiency, nuclear type 31	TIMMDC1	615534	INHERITANCE - Autosomal recessive GROWTH Other - Failure to thrive HEAD & NECK Ears - Sensorineural deafness Eyes - Nystagmus MUSCLE, SOFT TISSUES - Hypotonia NEUROLOGIC Central Nervous System - Global developmental delay - Lack of developmental progress - Neurologic deterioration - Seizures - Dysmetria - Dyskinetic movements - White matter abnormalities consistent with Leigh syndrome Peripheral …
7.2 Disorders of complex II subunits and assembly factors
Succinate dehydrogenase subunit A deficiency		SDHA	600857	INHERITANCE - Autosomal recessive GROWTH Height - Short stature Other - Poor growth HEAD & NECK Eyes - Ptosis - Ophthalmoplegia - Pigmentary retinopathy - Optic atrophy - Nystagmus - Impaired vision CARDIOVASCULAR Heart - Hypertrophic cardiomyopathy - Dilated cardiomyopathy - Left ventricular noncompaction SKELETAL - Joint contractures MUSCLE, SOFT TISSUES - Hypotonia, neonatal - Muscle weakness …
Succinate dehydrogenase subunit D deficiency		SDHD	602690	INHERITANCE - Autosomal recessive GROWTH Other - Poor growth HEAD & NECK Head - Microcephaly Eyes - Nystagmus - Visual impairment CARDIOVASCULAR Heart - Hypertrophic cardiomyopathy - Left ventricular noncompaction ABDOMEN Liver - Liver dysfunction Gastrointestinal - Poor feeding MUSCLE, SOFT TISSUES - Myopathy NEUROLOGIC Central Nervous System - Developmental regression - Loss of motor skills - I…
UQCC2 deficiency	Mitochondrial complex III deficiency, nuclear type 7	UQCC2	614461	INHERITANCE - Autosomal recessive GROWTH Other - Intrauterine growth retardation HEAD & NECK Face - Dysmorphic features (in some patients) Ears - Hearing impairment, sensorineural, mild (1 patient) Eyes - Epicanthal folds - Synophrys - Upslanting palpebral fissures Nose - Depressed nasal bridge GENITOURINARY External Genitalia (Male) - Undescended testis Kidneys - Proximal renal tubular acidosis …
Mitochondrial cytochrome c1 deficiency		CYC1	123980	INHERITANCE - Autosomal recessive ABDOMEN Liver - Acute liver failure, episodic NEUROLOGIC Central Nervous System - Encephalopathy during episodes - Coma during episodes (in some patients) METABOLIC FEATURES - Ketoacidosis, episodic - Lactic acidosis, episodic ENDOCRINE FEATURES - Hyperglycemia, insulin-responsive, episodic LABORATORY ABNORMALITIES - Increased serum lactate - Hyperammonemia, epis…
Holocytochrome c synthase deficiency	Linear skin defects with multiple congenital anomalies type 1	HCCS	300056	INHERITANCE - X-linked dominant GROWTH Height - Short stature (3rd-10th percentile) HEAD & NECK Head - Microcephaly Ears - Hearing loss Eyes - Microphthalmia - Sclerocornea - Cataracts - Iris coloboma - Pigmentary retinopathy CARDIOVASCULAR Heart - Atrial septal defect - Ventricular septal defect - Cardiac conduction defects - Oncocytic cardiomyopathy Vascular - Overriding aorta CHEST Diaphragm -…
BCS1L deficiency	GRACILE syndrome; Björnstad syndrome	BCS1L	603647	INHERITANCE - Autosomal recessive GROWTH Other - Failure to thrive - Poor prenatal growth - Poor postnatal growth HEAD & NECK Ears - Deafness (in some patients) Eyes - Cataracts (rare) ABDOMEN Liver - Decreased liver function - Biopsy shows fibrosis - Cholestasis - Cholangitis - Hepatosiderosis - Microvesicular steatosis - Decreased complex III activity in liver tissue Gastrointestinal - Poor fee…
7.4 Disorders of complex IV subunits and assembly factors
Cytochrome c oxidase subunit 4I1 deficiency		COX4I1	123864	INHERITANCE - Autosomal recessive GROWTH Height - Short stature Other - Failure to thrive - Poor overall growth HEAD & NECK Head - Microcephaly Face - Dysmorphic features, nonspecific (patient B) - Frontal bossing (patient B) Nose - Prominent nasal bridge (patient B) ABDOMEN Gastrointestinal - Feeding difficulties (family A) - Tube feeding (family A) SKELETAL - Delayed bone age (patient B) Hands …
Cytochrome c oxidase subunit 6B1 deficiency		COX6B1	124089	INHERITANCE - Autosomal recessive GROWTH Other - Poor overall growth HEAD & NECK Eyes - Cortical visual impairment - Cortical blindness (family B) CARDIOVASCULAR Heart - Hypertrophic cardiomyopathy (family B) Vascular - Pulmonary hypertension (family B) ABDOMEN Gastrointestinal - Feeding difficulties - Tube feeding (family B) MUSCLE, SOFT TISSUES - Muscle weakness (family A) - Muscle pain (family…
Cytochrome c oxidase subunit 8A deficiency		COX8A	123870	INHERITANCE - Autosomal recessive GROWTH Height - Short stature Other - Failure to thrive - Poor overall growth HEAD & NECK Head - Microcephaly Eyes - Enophthalmos - Pigmentary retinopathy CARDIOVASCULAR Heart - Cardiorespiratory failure during metabolic crises Vascular - Primary pulmonary hypertension ABDOMEN Gastrointestinal - Feeding difficulties - Tube feeding SKELETAL Spine - Scoliosis - Kyp…
Cytochrome c oxidase subunit NDUFA4 (COXFA4) deficiency		NDUFA4	603833	INHERITANCE - Autosomal recessive NEUROLOGIC Central Nervous System - Global developmental delay - Learning difficulties - Speech delay - Motor delay, mild - Unsteady gait - Ataxia - Spasticity - Dystonia - Pyramidal tract signs - Myoclonus (1 patient) - Seizures (1 patient) - T2-weighted hyperintensities, subcortical, seen on brain imaging - Leigh syndrome Peripheral Nervous System - Axonal peri…
Cytochrome c oxidase assembly factor 10 deficiency		COX10	602125	severe muscle weakness, hypotonia, ataxia, ptosis, pyramidal syndrome, and status epilepticus, proximal tubulopathy
Cytochrome c oxidase assembly factor 15 deficiency		COX15	603646	INHERITANCE - Autosomal recessive GROWTH Other - Poor overall growth HEAD & NECK Head - Microcephaly Eyes - Retinopathy (in some patients) - Visual impairment CARDIOVASCULAR Heart - Hypertrophic cardiomyopathy, biventricular (in some patients) - Glycogen deposition - Markedly decreased cytochrome c oxidase activity ABDOMEN Liver - Steatosis (rare) Gastrointestinal - Poor feeding MUSCLE, SOFT TISS…
SCO2 deficiency		SCO2	604272	INHERITANCE - Autosomal recessive HEAD & NECK Eyes - Limited extraocular movements - Ptosis - Nystagmus Mouth - High-arched palate CARDIOVASCULAR Heart - Hypertrophic cardiomyopathy RESPIRATORY - Stridor - Respiratory insufficiency - Mechanical ventilation ABDOMEN Gastrointestinal - Feeding difficulties - Tube feeding MUSCLE, SOFT TISSUES - Hypotonia, severe - Myopathy - Neurogenic changes seen o…
LRPPRC deficiency		LRPPRC	607544	INHERITANCE - Autosomal recessive GROWTH Other - Failure to thrive HEAD & NECK Head - Microcephaly - Prominent forehead Face - Dysmorphic features - Midface hypoplasia - Mask-like facies Eyes - Hypertelorism - Strabismus - Arched eyebrows Nose - Anteverted nares - Wide nasal bridge CARDIOVASCULAR Heart - Hypertrophic cardiomyopathy (in some patients) RESPIRATORY - Transient tachypnea of the newbo…
PET100 deficiency		PET100	614770	INHERITANCE - Autosomal recessive GROWTH Other - Intrauterine growth retardation - Failure to thrive - Poor overall growth HEAD & NECK Head - Small head circumference Ears - Hearing impairment (in some patients) Eyes - Poor visual fixation - Cortical blindness - Visual impairment - Nystagmus ABDOMEN Gastrointestinal - Feeding difficulties - Tube feeding SKELETAL Spine - Scoliosis MUSCLE, SOFT TIS…
FASTKD2 deficiency		FASTKD2	612322	INHERITANCE - Autosomal recessive HEAD & NECK Eyes - Optic atrophy (in some patients) - Nystagmus (in some patients) - Strabismus (in some patients) CARDIOVASCULAR Heart - Hypertrophic cardiomyopathy (1 patient) ABDOMEN Gastrointestinal - Poor feeding (in some patients) MUSCLE, SOFT TISSUES - Hypotonia - Combined oxidative phosphorylation deficiency in skeletal muscle NEUROLOGIC Central Nervous S…
APOPT1 deficiency		APOPT1	616003	INHERITANCE - Autosomal recessive NEUROLOGIC Central Nervous System - Normal early development (in most patients) - Developmental regression, episodic - Gait abnormalities - Spasticity, progressive - Spastic tetraparesis - Ataxia - Loss of ambulation (in some patients) - Speech difficulties (in some patients) - Dysarthria (in some patients) - Cognitive impairment (in some patients) - Seizures (in…
7.5 Disorders of complex V subunits and assembly factors
Mitochondrial ATP synthase F1 subunit alpha deficiency		ATP5F1A	164360	INHERITANCE - Autosomal recessive HEAD & NECK Eyes - Nystagmus RESPIRATORY - Apneic episodes Lung - Hypoplastic lungs GENITOURINARY Kidneys - Small renal cysts MUSCLE, SOFT TISSUES - Lipid droplets seen on muscle biopsy NEUROLOGIC Central Nervous System - Encephalopathy, progressive - Irritability - Seizures, intractable - Abnormal primitive reflexes - Tonus dysregulation - Cerebral damage - Thal…
Mitochondrial ATP synthase F1 subunit delta deficiency		ATP5F1D	603150	INHERITANCE - Autosomal recessive GROWTH Height - Short stature (patient A) CARDIOVASCULAR Heart - Cardiomyopathy, dilated (patient A) MUSCLE, SOFT TISSUES - Muscle weakness, mild - Exercise intolerance - Rhabdomyolysis (patient A) NEUROLOGIC Central Nervous System - Encephalopathy, episodic - Lethargy - Delayed development, mild - Speech delay - Gait imbalance - Seizures (patient B) METABOLIC FE…
Transmembrane protein 70 deficiency		TMEM70	612418	INHERITANCE - Autosomal recessive GROWTH Weight - Low birth weight Other - Intrauterine growth retardation (IUGR) - Failure to thrive - Poor growth HEAD & NECK Head - Flat occiput Face - Long philtrum - Microretrognathia - Flat face Ears - Low-set ears Eyes - Cataract (in 2 brothers) Nose - Broad nasal bridge - Upturned nares Mouth - Thin, flat upper lip CARDIOVASCULAR Heart - Hypertrophic cardio…
8 Disorders of mitochondrial cofactor biosynthesis
8.1 Disorders of coenzyme Q10 biosynthesis
Prenyl diphosphate synthase subunit 2 deficiency	Primary coenzyme Q10 deficiency type 3	PDSS2	610564	INHERITANCE - Autosomal recessive HEAD & NECK Eyes - Cortical blindness ABDOMEN Gastrointestinal - Feeding difficulties GENITOURINARY Kidneys - Nephrotic syndrome MUSCLE, SOFT TISSUES - Coenzyme Q10 deficiency - Decreased respiratory complex II+III activity - Edema NEUROLOGIC Central Nervous System - Hypotonia, neonatal - Seizures, refractory - Status epilepticus - Bilateral signals in the basal …
Coenzyme Q2 polyprenyltranferase deficiency	Primary coenzyme Q10 deficiency type 1	COQ2	609825	INHERITANCE - Autosomal recessive HEAD & NECK Ears - Deafness, sensorineural Eyes - Nystagmus - Vision loss - Retinitis pigmentosa CARDIOVASCULAR Heart - Hypertrophic cardiomyopathy ABDOMEN Liver - Liver failure GENITOURINARY Kidneys - Nephrotic syndrome - Glomerulosclerosis - Podocyte effacement - Abnormal mitochondria in podocytes MUSCLE, SOFT TISSUES - Muscle weakness, progressive - Exertional…
Coenzyme Q4 deficiency	Primary coenzyme Q10 deficiency type 7	COQ4	612898	INHERITANCE - Autosomal recessive GROWTH Other - Intrauterine growth retardation (in some patients) CARDIOVASCULAR Heart - Bradycardia (in some patients) - Hypertrophic cardiomyopathy (in some patients) - Left ventricular hypoplasia (in some patients) Vascular - Patent ductus arteriosus (in some patients) RESPIRATORY - Respiratory insufficiency, neonatal ABDOMEN Gastrointestinal - Swallowing diff…
Coenzyme Q5 methyltransferase deficiency	Primary coenzyme Q10 deficiency type 9	COQ5	616359	INHERITANCE - Autosomal recessive GROWTH Height - Short stature (1 patient) HEAD & NECK Eyes - Horizontal nystagmus - Slow saccades - Hypometric saccades - Oculomotor apraxia MUSCLE, SOFT TISSUES - Increased type 2C fibers seen on muscle biopsy - Decreased levels of CoQ10 NEUROLOGIC Central Nervous System - Delayed motor development - Cerebellar ataxia - Unsteady gait - Impaired intellectual deve…
Coenzyme Q6 monooxygenase deficiency	Primary coenzyme Q10 deficiency type 6	COQ6	614647	INHERITANCE - Autosomal recessive HEAD & NECK Ears - Sensorineural deafness Eyes - Optic nerve atrophy (in 1 patient) - Exotropia (in 1 patient) - Nystagmus (in 1 patient) GENITOURINARY Kidneys - Nephrotic syndrome - Focal segmental glomerulosclerosis - Diffuse mesangial sclerosis (less common) - Proteinuria NEUROLOGIC Central Nervous System - Seizures (uncommon) LABORATORY ABNORMALITIES - Protei…
Coenzyme Q8A (ADCK3) deficiency	Primary coenzyme Q1 deficiency type 4; ADCK3 deficiency	COQ8A	606980	INHERITANCE - Autosomal recessive SKELETAL Feet - Pes cavus - Talus valgus MUSCLE, SOFT TISSUES - Exercise intolerance - Hypotonia - Proximal muscle weakness - Decreased coenzyme Q - Decreased activity of respiratory complex II+III - Decreased activity of respiratory complex I+III - Muscle biopsy shows mitochondrial aggregates - Muscle biopsy shows lipid droplets NEUROLOGIC Central Nervous System…
Coenzyme 9 deficiency	Primary coenzyme Q1 deficiency type 5	COQ9	612837	INHERITANCE - Autosomal recessive GROWTH Other - Intrauterine growth retardation HEAD & NECK Head - Microcephaly, postnatal CARDIOVASCULAR Heart - Left ventricular hypertrophy (in 1 of 2 patients) - Bradycardia RESPIRATORY - Respiratory insufficiency ABDOMEN Gastrointestinal - Poor feeding GENITOURINARY Kidneys - Renal tubulopathy (in 1 of 2 patients) MUSCLE, SOFT TISSUES - Hypotonia - Decreased …
8.2 Disorders of lipoic acid and iron-sulfur metabolism
Lipoyltransferase 2 deficiency	Neonatal severe encephalopathy with lactic acidosis and brain abnormalities (NELABA)	LIPT2	617659	INHERITANCE - Autosomal recessive HEAD & NECK Head - Microcephaly (patient A) RESPIRATORY - Respiratory insufficiency ABDOMEN Gastrointestinal - Poor feeding MUSCLE, SOFT TISSUES - Hypotonia, axial, severe NEUROLOGIC Central Nervous System - Encephalopathy - Global developmental delay, profound - Lack of development - Inability to sit - Lack of speech - Spastic tetraparesis - Dystonia - Seizures …
Lipoic acid synthase deficiency	Hyperglycinemia, lactic acidosis, and seizures	LIAS	607031	INHERITANCE - Autosomal recessive GROWTH Other - Poor growth - Poor feeding HEAD & NECK Head - Microcephaly CARDIOVASCULAR Heart - Hypertrophic cardiomyopathy (in some patients) RESPIRATORY - Apnea - Respiratory insufficiency SKELETAL - Contractures MUSCLE, SOFT TISSUES - Hypotonia - Biopsy shows defects in pyruvate oxidation - Enlarged mitochondria - Decreased lipoic acid NEUROLOGIC Central Nerv…
BOLA3 deficiency	Multiple mitochondrial dysfunctions syndrome type 2 with hyperglycinemia	BOLA3	613183	INHERITANCE - Autosomal recessive HEAD & NECK Eyes - Optic atrophy (in some patients) - Visual impairment (in some patients) CARDIOVASCULAR Heart - Dilated cardiomyopathy - Hypertrophic cardiomyopathy RESPIRATORY - Respiratory failure ABDOMEN Liver - Hepatomegaly Gastrointestinal - Vomiting MUSCLE, SOFT TISSUES - Hypotonia NEUROLOGIC Central Nervous System - Developmental regression in infancy - …
IBA57 deficiency		IBA57	615316	INHERITANCE - Autosomal recessive GROWTH Other - Intrauterine growth retardation (IUGR) HEAD & NECK Head - Microcephaly Face - Retrognathia Eyes - Nystagmus - Visual impairment - Optic atrophy - Loss of visual fixation Mouth - High-arched palate RESPIRATORY - Respiratory insufficiency - Respiratory failure CHEST Breasts - Widely spaced nipples ABDOMEN Gastrointestinal - Poor feeding SKELETAL - Ar…
ISCA1 deficiency	Multiple mitochondrial dysfunctions syndrome type 5	ISCA1	611006	INHERITANCE - Autosomal recessive GROWTH Other - Poor growth HEAD & NECK Head - Microcephaly (1 patient) Eyes - Pigmentary retinopathy (in some patients) ABDOMEN Gastrointestinal - Feeding difficulties in the newborn period MUSCLE, SOFT TISSUES - Increased muscle tone NEUROLOGIC Central Nervous System - Delayed psychomotor development, severe - Lack of psychomotor development - Developmental regr…
NFS1 deficiency	Infantile mitochondrial complex II/III deficiency (IMC23D)	NFS1	603485	INHERITANCE - Autosomal recessive CARDIOVASCULAR Heart - Hypertrophic cardiomyopathy - Heart failure RESPIRATORY - Respiratory failure ABDOMEN Gastrointestinal - Vomiting GENITOURINARY Kidneys - Renal failure MUSCLE, SOFT TISSUES - Hypotonia - Mitochondrial respiratory chain complex II and III defects NEUROLOGIC Central Nervous System - Encephalopathy - Developmental delay - Hypotonia - Seizures …
8.3 Disorders of mitochondrial cytochrome c biosynthesis
9 Disorders of mitochondrial DNA maintenance and replication
9.1 Disorders of mitochondrial nucleotide pool maintenance
Mitochondrial deoxyguanosine kinase deficiency	Mitochondrial DNA depletion syndrome type 3; arPEO with mitochondrial DNA deletions type 4; noncirrhotic portal hypertension	DGUOK	601465	INHERITANCE - Autosomal recessive GROWTH Other - Poor growth - Failure to thrive HEAD & NECK Head - Microcephaly (less common) Eyes - Nystagmus - Disconjugate eye movements - Optic dysplasia ABDOMEN External Features - Ascites - Portal hypertension Liver - Hepatomegaly - Abnormal liver function tests - Liver tissue shows 80 to 99% depletion of mitochondrial DNA (mtDNA) with decreased activities o…
Mitochondrial ribonucleotide reductase small subunit deficiency	Mitochondrial DNA depletion syndrome type 8; adPEO with mitochondrial DNA deletions type 5	RRM2B	604712	INHERITANCE - Autosomal recessive GROWTH Other - Failure to thrive - Cachexia - Weight loss HEAD & NECK Eyes - Poor visual contact - External ophthalmoplegia ABDOMEN Gastrointestinal - Feeding difficulties - Intestinal dysmotility (1 patient) GENITOURINARY Kidneys - Proximal renal tubulopathy MUSCLE, SOFT TISSUES - Hypotonia - Mitochondrial DNA depletion, severe - Abnormal mitochondrial prolifera…
SAMHD1 deficiency	Aicardi-Goutières syndrome type 5; stenosis, aneurysm, moyamoya and stroke (SAMS association)	SAMHD1	606754	INHERITANCE - Autosomal recessive HEAD & NECK Head - Microcephaly (in some patients) Mouth - Mouth ulcers ABDOMEN Gastrointestinal - Poor feeding SKELETAL - Arthropathy (Family A) - Contractures (Family A) SKIN, NAILS, & HAIR Skin - Chilblains - Chronic inflammatory skin condition - Dry skin - Scaly skin NEUROLOGIC Central Nervous System - Delayed development - Truncal hypotonia - Spasticity - Ir…	https://pubmed.ncbi.nlm.nih.gov/30275001/
9.2 Disorders of mtDNA replication and maintenance
Mitochondrial DNA polymerase gamma catalytic subunit deficiency	Mitochondrial DNA depletion syndrome type 1; Alpers-Huttenlocher syndrome; mitochondrial recessive ataxia syndrome (MIRAS); arPEO type 1; adPEO type 1	POLG	174763	INHERITANCE - Autosomal recessive GROWTH Other - Failure to thrive HEAD & NECK Eyes - Visual disturbances - Loss of vision - Cortical blindness - Abnormal visual evoked potential (VEP) ABDOMEN Liver - Liver failure - Hepatomegaly - Biopsy shows microvesicular steatosis - Hepatocyte dropout - Micronodular cirrhosis - Abnormal bile duct architecture - Bile duct proliferation Gastrointestinal - Vomi…
Mitochondrial DNA polymerase gamma accessory subunit deficiency	adPEO with mitochondrial DNA deletions type 4	POLG2	604983	INHERITANCE - Autosomal dominant GROWTH Other - Failure to thrive (in some patients) HEAD & NECK Eyes - External ophthalmoplegia, progressive (PEO) - Ptosis - Cortical blindness (1 patient) CARDIOVASCULAR Heart - Cardiac conduction defects ABDOMEN Liver - Liver disease (in some patients) Gastrointestinal - Constipation (in some patients) - Delayed gastric emptying (in some patients) - Gastroesoph…
TWINKLE mitochondrial DNA helicase deficiency	Mitochondrial DNA depletion syndrome type 7; Perrault syndrome type 5; arPEO with mitochondrial DNA deletions type 5	TWNK	606075	INHERITANCE - Autosomal recessive HEAD & NECK Ears - Deafness - Loss of vestibular caloric response Eyes - Ophthalmoplegia - Nystagmus - Abnormal eye movements - Poor eye contact - Optic atrophy ABDOMEN Liver - Mitochondrial DNA depletion GENITOURINARY Internal Genitalia (Female) - Hypergonadotrophic hypogonadism (in females in adolescence) MUSCLE, SOFT TISSUES - Hypotonia - Muscle weakness - Dec…
10 Disorders of mitochondrial gene expression
10.1 Disorders of mitochondrial transcript processing and modification
HSD10 disease	2-methyl-3-hydroxybutyryl-CoA dehydrogenase deficiency	HSD17B10	300256	INHERITANCE - X-linked dominant HEAD & NECK Ears - Hearing loss, sensorineural Eyes - Retinal degeneration - Nystagmus - Optic atrophy - Visual loss CARDIOVASCULAR Heart - Hypertrophic cardiomyopathy NEUROLOGIC Central Nervous System - Delayed psychomotor development - Intellectual disability - Progressive neurodegeneration - Hypotonia - Choreoathetosis - Seizures - Loss of developmental mileston…
CCA-adding tRNA-nucleotidyltransferase deficiency	Sideroblastic anemia with B-cell immunodeficiency, periodic fevers, and developmental delay (severe); retinitis pigmentosa and erythrocytic microcytosis (milder)	TRNT1	612907	INHERITANCE - Autosomal recessive GROWTH Other - Growth retardation (in some patients) HEAD & NECK Ears - Sensorineural hearing impairment (in some patients) Eyes - Retinitis pigmentosa (in some patients) CARDIOVASCULAR Heart - Cardiomyopathy (in some patients) GENITOURINARY Kidneys - Nephrocalcinosis (in some patients) SKIN, NAILS, & HAIR Hair - Brittle hair (in some patients) NEUROLOGIC Central…
Mitochondrial methionyl-tRNA formyltransferase deficiency	Combined oxidative phosphorylation deficiency type 15	MTFMT	611766	INHERITANCE - Autosomal recessive GROWTH Height - Short stature (in some patients) Weight - Obesity (in some patients) HEAD & NECK Head - Microcephaly (in some patients) Eyes - Decreased visual acuity (in some patients) - Strabismus (in some patients) - Optic atrophy (in some patients) - Nystagmus (in some patients) CARDIOVASCULAR Heart - Wolff-Parkinson-White syndrome (in some patients) - Ventri…
tRNA 5-taurinomethyluridine modifier deficiency	Combined oxidative phosphorylation deficiency type 23	GTPBP3	608536	INHERITANCE - Autosomal recessive GROWTH Other - Intrauterine growth retardation HEAD & NECK Eyes - Visual impairment (in some patients) CARDIOVASCULAR Heart - Cardiomyopathy - Cardiac failures - Arrhythmia ABDOMEN Gastrointestinal - Feeding problems MUSCLE, SOFT TISSUES - Hypotonia - Decreased activity of mitochondrial complexes I and IV seen on skeletal muscle biopsy NEUROLOGIC Central Nervous …
tRNA 5-carboxymethylaminomethyl transferase deficiency	Combined oxidative phosphorylation deficiency type 1	MTO1	614667	INHERITANCE - Autosomal recessive GROWTH Weight - Low birth weight Other - Failure to thrive (in some patients) HEAD & NECK Eyes - Lack of ocular fixation (1 patient) - Optic atrophy (in some patients) CARDIOVASCULAR Heart - Cardiomyopathy, hypertrophic (in many patients) - Arrhythmias ABDOMEN Gastrointestinal - Poor feeding (in some patients) MUSCLE, SOFT TISSUES - Hypotonia - Variable deficienc…
tRNA isopentenyl transferase deficiency		TRIT1	617840	INHERITANCE - Autosomal recessive GROWTH Other - Failure to thrive HEAD & NECK Head - Microcephaly Eyes - Optic disc hypoplasia (1 patient) - Poor tracking - Esotropia - Myopia CARDIOVASCULAR Heart - Cardia septal defects (in some patients) MUSCLE, SOFT TISSUES - Hypotonia NEUROLOGIC Central Nervous System - Global developmental delay - Intellectual disability, moderate to severe - Poor or absent…
10.2 Disorders of mitochondrial aminoacyl-tRNA synthetases
Mitochondrial arginyl-tRNA synthetase deficiency	Pontocerebellar hypoplasia type 6	RARS2	611524	INHERITANCE - Autosomal recessive GROWTH Other - Failure to thrive HEAD & NECK Head - Microcephaly, progressive Face - Dysmorphic features described in 1 patient - Bitemporal narrowing Eyes - Deep-set eyes - Dysconjugate eye movements Nose - Prominent nasal bridge Mouth - Narrow palate RESPIRATORY - Apneic episodes ABDOMEN Gastrointestinal - Poor sucking - Feeding difficulties MUSCLE, SOFT TISSUE…
Mitochondrial asparaginyl-tRNA synthetase deficiency	Combined oxidative phosphorylation deficiency type 24	NARS2	612803	INHERITANCE - Autosomal recessive HEAD & NECK Head - Microcephaly Face - Facial muscle weakness Ears - Hearing impairment - Deafness - Auditory neuropathy Eyes - Ptosis - Nystagmus - Cortical blindness - Optic atrophy ABDOMEN Liver - Fatty changes (in some patients) Gastrointestinal - Feeding difficulties GENITOURINARY Kidneys - Tubulopathy (in some patients) - Focal segmental glomerulosclerosis …
Mitochondrial cysteinyl-tRNA synthetase deficiency	Combined oxidative phosphorylation deficiency type 27	CARS2	612800	INHERITANCE - Autosomal recessive GROWTH Other - Failure to thrive (patient B) HEAD & NECK Head - Microcephaly, postnatal (patient B) Ears - Hearing impairment, progressive (family A) Eyes - Visual impairment, progressive (family A) - Oculogyric crises (patient B) - No purposeful eye movements (patient B) ABDOMEN Liver - Combined mitochondrial respiratory chain deficiency (patient B) - Microvesic…
Mitochondrial glutamyl-tRNA synthetase deficiency	Combined oxidative phosphorylation deficiency type 12	EARS2	612799	INHERITANCE - Autosomal recessive GROWTH Other - Failure to thrive HEAD & NECK Eyes - Ptosis - Ophthalmoplegia - Visual impairment Mouth - Cleft palate (1 patient) CARDIOVASCULAR Heart - Interventricular septal hypertrophy (1 patient) ABDOMEN Liver - Hepatomegaly (1 patient) - Macrovesicular steatosis (1 patient) - Fibrosis, mild (1 patient) - Cholestasis (1 patient) MUSCLE, SOFT TISSUES - Hypoto…
Mitochondrial isoleucyl-tRNA synthetase deficiency	Cataracts, growth hormone deficiency, sensory neuropathy, sensorineural hearing loss, and skeletal dysplasia (CAGSSS)	IARS2	612801	INHERITANCE - Autosomal recessive GROWTH Height - Short stature HEAD & NECK Face - Dysmorphic features, variable - Long philtrum - Flat forehead - High prominent forehead - Prognathism - Midface hypoplasia Ears - Sensorineural hearing loss Eyes - Cataracts - Nystagmus, horizontal - Strabismus - Esotropia - Ptosis - Deep-set eyes - Thick eyebrows - Dry eyes, severe - Central corneal clouding - Neu…
Mitochondrial leucyl-tRNA synthetase deficiency	Perrault syndrome type 4	LARS2	604544	INHERITANCE - Autosomal recessive GROWTH Other - Intrauterine growth restriction - Failure to thrive HEAD & NECK Ears - Sensorineural deafness CARDIOVASCULAR Heart - Ventricular septal defect - Arrhythmias - Cardiac dysfunction Vascular - Patent ductus arteriosus - Pulmonary hypertension RESPIRATORY - Respiratory insufficiency Lung - Pulmonary hypoplasia - Hyaline membrane disease ABDOMEN Liver -…
Mitochondrial phenylalanyl-tRNA synthetase deficiency	Combined oxidative phosphorylation deficiency type 14	FARS2	611592	INHERITANCE - Autosomal recessive GROWTH Other - Poor growth HEAD & NECK Head - Microcephaly Ears - Hearing impairment (rare) Eyes - Coarse retinal pigmentation (rare) - Visual impairment (rare) ABDOMEN Liver - Enlarged hepatocytes (rare) - Increased glycogen content (rare) Gastrointestinal - Poor feeding MUSCLE, SOFT TISSUES - Hypotonia - Deficiency of mitochondrial respiratory enzymes seen on m…
Mitochondrial prolyl-tRNA synthetase deficiency		PARS2	612036	INHERITANCE - Autosomal recessive GROWTH Other - Poor overall growth HEAD & NECK Head - Microcephaly (down to -6 SD) Face - Dysmorphic features (in some patients) - Sloping forehead Eyes - Pale optic disks - Optic atrophy - Cortical visual impairment Nose - Broad nasal bridge - Anteverted nares Mouth - Open mouth CARDIOVASCULAR Heart - Cardiomyopathy (in some patients) ABDOMEN Liver - Liver dysfu…
Mitochondrial valyl-tRNA synthetase deficiency	Combined oxidative phosphorylation deficiency type 2	VARS2	612802	INHERITANCE - Autosomal recessive HEAD & NECK Head - Microcephaly (1 patient) Face - Facial dysmorphism (1 patient) Eyes - Ptosis (1 patient) - Progressive external ophthalmoplegia (1 patient) MUSCLE, SOFT TISSUES - Hypotonia - Mitochondrial complex I deficiency - Muscle biopsy may show deficiency of multiple mitochondrial respiratory complexes NEUROLOGIC Central Nervous System - Delayed psychomo…
Mitochondrial tryptophanyl-tRNA synthetase deficiency	Mitochondrial neurodevelopmental disorder with abnormal movements and lactic acidosis, with or without seizures	WARS2	604733	INHERITANCE - Autosomal recessive GROWTH Other - Intrauterine growth retardation (IUGR) HEAD & NECK Eyes - Nystagmus - Exotropia - Amblyopia - Optic atrophy - Strabismus - Retinitis pigmentosa (1 patient) CARDIOVASCULAR Heart - Cardiomyopathy (1 patient) ABDOMEN Gastrointestinal - Poor feeding - Impaired swallowing MUSCLE, SOFT TISSUES - Axial hypotonia - Muscle weakness - Muscle atrophy - Limb h…
Mitochondrial and cytoplasmic lysyl-tRNA synthetase deficiency	Recessive intermediate Charcot-Marie-Tooth type B; autosomal recessive deafness type 89	KARS2	601421	INHERITANCE - Autosomal recessive GROWTH Other - Failure to thrive - Poor overall growth HEAD & NECK Head - Microcephaly (in some patients) Face - Dysmorphic facial features, nonspecific Ears - Sensorineural deafness Eyes - Nystagmus - Visual impairment (in some patients) - Poor visual fixation CARDIOVASCULAR Heart - Hypertrophic cardiomyopathy (in some patients) ABDOMEN Liver - Hepatomegaly Gast…
10.3 Disorders of the mitoribosome
Mitochondrial ribosomal large subunit 12 deficiency		MRPL12	602375	INHERITANCE - Autosomal recessive GROWTH Other - Intrauterine growth retardation - Failure to thrive - Poor overall growth HEAD & NECK Face - Round face Ears - Low-set ears Eyes - Epicanthal folds - Nystagmus Mouth - High-arched palate Neck - Short neck SKELETAL Hands - Median palmar crease NEUROLOGIC Central Nervous System - Global developmental delay - Acute neurologic deterioration with stress…
Mitochondrial ribosomal small subunit 22 deficiency	Combined oxidative phosphorylation deficiency type 5	MRPS22	605810	INHERITANCE - Autosomal recessive GROWTH Other - Very poor growth HEAD & NECK Head - Microcephaly Face - Retrognathia Ears - Low-set ears - Posteriorly rotated ears Neck - Redundant neck skin CARDIOVASCULAR Heart - Hypertrophic cardiomyopathy ABDOMEN - Ascites GENITOURINARY Kidneys - Tubulopathy (1 family) MUSCLE, SOFT TISSUES - Edema - Hypotonia NEUROLOGIC Central Nervous System - Psychomotor re…
Mitochondrial rRNA methyltransferase 2 deficiency		MRM2	606906	INHERITANCE - Autosomal recessive ABDOMEN Liver - Liver failure MUSCLE, SOFT TISSUES - Rhabdomyolysis (triggered by infection) - Multiple OXPHOS defects - Complex I and IV deficiency - 40% reduction of mtDNA copy number seen on muscle biopsy NEUROLOGIC Central Nervous System - Status epilepticus (at age 4 following febrile illness) - Epilepsy (refractory to treatment) - Epilepsia partialis contin…
RMND1 deficiency	Combined oxidative phosphorylation deficiency type 11	RMND1	614917	INHERITANCE - Autosomal recessive HEAD & NECK Ears - Deafness Mouth - Tongue fasciculations (rare) CARDIOVASCULAR Heart - Cardiomyopathy (in some patients) RESPIRATORY - Respiratory insufficiency requiring mechanical ventilation (in 1 family) ABDOMEN Liver - Hepatomegaly - Liver dysfunction - Steatosis Gastrointestinal - Poor feeding GENITOURINARY Kidneys - Dysplastic kidneys - Hypoplastic kidney…
Mitochondrial elongation factor G1 deficiency	Combined oxidative phosphorylation deficiency type 1	GFM1	606639	INHERITANCE - Autosomal recessive GROWTH Other - Intrauterine growth retardation HEAD & NECK Head - Microcephaly, mild Eyes - Poor eye contact - Nystagmus ABDOMEN Liver - Fulminant hepatic failure (in 2 sibs) - Liver necrosis - Cholestasis - Hepatomegaly Gastrointestinal - Feeding problems NEUROLOGIC Central Nervous System - 'Stiffness' - Decreased spontaneous movement - Delayed motor development…
Mitochondrial elongation factor G2 deficiency		GFM2	606544	INHERITANCE - Autosomal recessive GROWTH Other - Intrauterine growth retardation (in some patients) HEAD & NECK Head - Microcephaly (in some patients) Face - Myopathic facies Mouth - Drooling SKELETAL - Arthrogryposis multiplex congenita (in some patients) - Contractures (in some patients) MUSCLE, SOFT TISSUES - Hypotonia, axial - Hypertonia, limbs NEUROLOGIC Central Nervous System - Developmenta…
Mitochondrial elongation factor Ts deficiency	Combined oxidative phosphorylation deficiency type 3	TSFM	604723	INHERITANCE - Autosomal recessive GROWTH Other - Intrauterine growth retardation HEAD & NECK Eyes - Optic neuropathy - Optic atrophy - Visual impairment CARDIOVASCULAR Heart - Dilated cardiomyopathy (in some patients) - Concentric hypertrophic cardiomyopathy (in some patients) - Patent foramen ovale (in some patients) Vascular - Patent ductus arteriosus (in some patients) RESPIRATORY - Respirator…
GUF1 deficiency	Early infantile epileptic encephalopathy 4	GUF1	617064	INHERITANCE - Autosomal recessive HEAD & NECK Eyes - Poor or absent eye contact NEUROLOGIC Central Nervous System - Epileptic encephalopathy - Seizures, refractory - Hypsarrhythmia seen on EEG - Arrest of development - Impaired intellectual development, profound - Absent speech - Axial hypotonia - Spasticity - Dystonic fits - Myoclonus - Choreoathetosis - Inability to handle objects - Cortical at…
11 Other disorders of mitochondrial function
11.1 Disorders of mitochondrial shuttles and carriers
Mitochondrial citrate carrier deficiency	Combined D-2- and L-2-hydroxyglutaric aciduria	SLC25A1	190315	INHERITANCE - Autosomal recessive HEAD & NECK Head - Macrocephaly (1 patient) - Microcephaly (1 patient) Eyes - Cortical blindness (1 patient) - Poor eye contact RESPIRATORY - Respiratory insufficiency - Dyspnea - Stridor ABDOMEN Liver - Hepatomegaly (1 patient) Gastrointestinal - Poor feeding MUSCLE, SOFT TISSUES - Hypotonia, severe NEUROLOGIC Central Nervous System - Encephalopathy - Lack of ps…
Mitochondrial dicarboxylate transporter deficiency		SLC25A10	606794	INHERITANCE - Autosomal recessive HEAD & NECK Ears - Hearing loss, unilateral Eyes - Poor eye tracking GENITOURINARY External Genitalia (Male) - Hypospadias - Hydrocele MUSCLE, SOFT TISSUES - Decreased mtDNA content in muscle tissue - Mitochondrial complex I deficiency in muscle tissue NEUROLOGIC Central Nervous System - Hypotonia - Lack of spontaneous movements - Seizures, early-onset - Seizures…
Mitochondrial aspartate-glutamate carrier isoform 1 deficiency	Early infantile epileptic encephalopathy type 39; aralar deficiency	SLC25A12	603667	INHERITANCE - Autosomal recessive HEAD & NECK Eyes - Poor eye contact RESPIRATORY - Apneic spells NEUROLOGIC Central Nervous System - Epileptic encephalopathy - Delayed psychomotor development, profound - Crawling and standing not achieved - Lack of speech - Seizures - Hypotonia, severe - Spasticity - Hyperreflexia - Global lack of myelination in the cerebral hemispheres seen on MRI - Decreased s…
Mitochondrial aspartate aminotransferase deficiency		GOT2	138150	INHERITANCE - Autosomal recessive GROWTH Other - Failure to thrive - Poor overall growth HEAD & NECK Head - Microcephaly, progressive Eyes - Nystagmus (in some patients) RESPIRATORY - Respiratory insufficiency ABDOMEN Gastrointestinal - Poor feeding - Drooling SKELETAL Spine - Scoliosis MUSCLE, SOFT TISSUES - Axial hypotonia NEUROLOGIC Central Nervous System - Global developmental delay - Epilept…
Cytosolic malate dehydrogenase deficiency		MDH1	154200	INHERITANCE - Autosomal recessive GROWTH Height - Poor growth Weight - Poor weight gain HEAD & NECK Head - Microcephaly - Plagiocephaly Face - Frontal Bossing Eyes - Deep-set eyes Nose - Bulbous nose - Depressed nasal bridge Mouth - Micrognathia - Everted lower lip MUSCLE, SOFT TISSUES - Central hypotonia - Axial hypertonia NEUROLOGIC Central Nervous System - Global developmental delay - Hypsarrh…
Mitochondrial glutamate transporter deficiency	Early infantile epileptic encephalopathy type 3	SLC25A22	609302	INHERITANCE - Autosomal recessive HEAD & NECK Head - Microcephaly, progressive MUSCLE, SOFT TISSUES - Hypotonia, neonatal NEUROLOGIC Central Nervous System - Myoclonic seizures, intractable - Clonic seizures - EEG shows burst suppression - Abnormal visual evoked potentials (VEP) - Evolution to severe encephalopathy - Migrating partial seizures - Spasticity - Cerebral atrophy - Delayed myelination…
Mitochondrial calcium uniporter deficiency	Myopathy with extrapyramidal signs	MICU1	605084	INHERITANCE - Autosomal recessive HEAD & NECK Head - Microcephaly (in some patients) Eyes - Optic atrophy (in some patients) - Ophthalmoplegia (in some patients) - Ptosis (in some patients) ABDOMEN Liver - Hepatomegaly (in some patients) MUSCLE, SOFT TISSUES - Muscle weakness, proximal - Difficulty running - Difficulty walking - Increased fiber size variation seen on biopsy - Increased internal a…
11.2 Disorders of mitochondrial protein import
TIMM50 deficiency	3-methylglutaconic aciduria type 9	TIMM50	607381	INHERITANCE - Autosomal recessive GROWTH Other - Failure to thrive in childhood - Thin habitus HEAD & NECK Eyes - Optic atrophy (in some patients) GENITOURINARY Bladder - Urinary incontinence (in some patients) MUSCLE, SOFT TISSUES - Hypotonia - Hypertonia - Muscle weakness - Decreased mitochondrial complex V activity seen on muscle biopsy (in some patients) NEUROLOGIC Central Nervous System - De…	# 612233
11.3 Disorders of mitochondrial protein quality control
Mitochondrial-processing peptidase beta deficiency		PMPCB	603131	INHERITANCE - Autosomal recessive GROWTH Other - Failure to thrive HEAD & NECK Head - Poor head control - Microcephaly, acquired (in some patients) Ears - Hearing loss (in some patients) Eyes - Pale optic discs (in some patients) - Loss of vision (in some patients) ABDOMEN Gastrointestinal - Poor feeding MUSCLE, SOFT TISSUES - Hypotonia NEUROLOGIC Central Nervous System - Delayed psychomotor deve…
Mitochondrial intermediate peptidase deficiency	Combined oxidative phosphorylation deficiency type 31	MIPEP	602241	INHERITANCE - Autosomal recessive GROWTH Other - Failure to thrive HEAD & NECK Head - Microcephaly (in some patients) Face - Dysmorphic features, variable (in some patients) Eyes - Cataract (in some patients) CARDIOVASCULAR Heart - Hypertrophic cardiomyopathy - Left ventricular noncompaction ABDOMEN Gastrointestinal - Feeding problems MUSCLE, SOFT TISSUES - Hypotonia - Accumulation of glycogen se…
CLPB deficiency	3-methylglutaconic aciduria type 7, with cataracts, neurologic involvement and neutropenia	CLPB	616254	INHERITANCE - Autosomal recessive GROWTH Other - Poor growth HEAD & NECK Head - Microcephaly Face - Dysmorphic facial features (in some patients) Eyes - Cataracts (in most patients) ABDOMEN Gastrointestinal - Poor feeding MUSCLE, SOFT TISSUES - Hypotonia, neonatal - Increased muscle tone, neonatal (in severely affected patients) NEUROLOGIC Central Nervous System - Delayed psychomotor development …
CLPP deficiency	Perrault syndrome type 3	CLPP	601119	INHERITANCE - Autosomal recessive GROWTH Height - Short stature (in some patients) HEAD & NECK Head - Microcephaly (in some patients) Ears - Hearing loss, congenital sensorineural, severe to profound GENITOURINARY Internal Genitalia (Female) - Ovarian failure, premature - Small ovaries - Streak ovaries - Rudimentary uterus NEUROLOGIC Central Nervous System - Seizures (in some patients) - Learning…
LONP1 deficiency	Cerebral, ocular, dental, auricular, and skeletal (CODAS) syndrome	LONP1	605490	INHERITANCE - Autosomal recessive GROWTH Height - Short stature Weight - Short stature - Length less than 5th percentile HEAD & NECK Head - Broad skull Face - Flattened midface Ears - Overfolded, rumpled ears - Sensorineural hearing loss - Impaired tympanic membrane mobility - Low-frequency conductive hearing loss Eyes - Cataract, postnatal, bilateral dense nuclear - Ptosis Nose - Flat nasal brid…
HSP60 deficiency	Hypomyelinating leukodystrophy type 4 (recessive); autosomal dominant spastic paraplegia type 13	HSPD1	118190	INHERITANCE - Autosomal recessive HEAD & NECK Head - Microcephaly, acquired Eyes - Nystagmus - Strabismus RESPIRATORY - Apneic episodes - Shallow breathing ABDOMEN Gastrointestinal - Feeding difficulties SKELETAL - Joint contractures NEUROLOGIC Central Nervous System - Hypotonia - Psychomotor delay - Mental retardation, profound - No head control - Seizures - Spasticity, progressive - Hyperreflex…
FBXL4 deficiency	Mitochondrial DNA depletion syndrome type 13	FBXL4	605654	INHERITANCE - Autosomal recessive GROWTH Weight - Low birth weight Other - Failure to thrive - Poor growth HEAD & NECK Head - Microcephaly (in some patients) - Plagiocephaly (in some patients) Face - Dysmorphic facial features, variable (in some patients) - Narrow face - Elongated face Ears - Malformed ears - Protruding ears Eyes - Cataracts (in some patients) - Nystagmus (in some patients) - Epi…
m-AAA protease subunit AFG3L2 deficiency	Autosomal recessive spastic ataxia type 5; spinocerebellar ataxia type 28	AFG3L2	604581	INHERITANCE - Autosomal recessive HEAD & NECK Eyes - Oculomotor apraxia - Ptosis - Optic atrophy (in some patients) ABDOMEN Gastrointestinal - Dysphagia MUSCLE, SOFT TISSUES - Distal muscle atrophy, affecting the lower limbs - Distal muscle weakness, affecting the lower limbs - Misplaced mitochondria seen on skeletal muscle biopsy - Large lipid droplets - Decreased mtDNA NEUROLOGIC Central Nervou…	# 614487
ATAD3A deficiency	Harel-Yoon syndrome	ATAD3A	612316	INHERITANCE - Autosomal recessive GROWTH Other - Intrauterine growth retardation HEAD & NECK Head - Small head circumference Face - Bitemporal narrowing Ears - Low-set ears Eyes - Cloudy cornea - Cataracts - Small palpebral fissures CARDIOVASCULAR Heart - Congenital heart defects (in some patients) - Bradycardia - Hypertrophy - Patent ductus arteriosus - Patent foramen ovale RESPIRATORY - Respira…	# 618810
HTRA2 deficiency	3-methylglutaconic aciduria type 8	HTRA2	606441	INHERITANCE - Autosomal recessive GROWTH Other - Poor growth HEAD & NECK Head - Microcephaly, postnatal Ears - Sensorineural deafness (in some patients) Eyes - Lack of vision - Cataracts CARDIOVASCULAR Heart - Bradycardia RESPIRATORY - Apneic episodes - Respiratory failure ABDOMEN Gastrointestinal - Poor suck - Feeding difficulties MUSCLE, SOFT TISSUES - Hypotonia - Abnormal mitochondria seen on …
11.4 Miscellaneous disorders associated with mitochondrial dysfunction
Mitochondrial inorganic pyrophosphatase 2 deficiency		PPA2	609988	INHERITANCE - Autosomal recessive CARDIOVASCULAR Heart - Heart failure - Bradycardia, severe - Asystole - Myocarditis - Hypertrophic cardiomyopathy (in some patients) - Myocardial inflammatory infiltrate - Cardiomyocyte necrosis - Myocardial fibrosis - Focal cardiomyocyte disarray - Lipid accumulation in myocardium (in some patients) - Degeneration of mitochondrial cristae (in some patients) ABDO…
Mitochondrial thioredoxin 2 deficiency	Combined oxidative phosphorylation deficiency type 29	TXN2	609063	INHERITANCE - Autosomal recessive HEAD & NECK Head - Microcephaly Eyes - Optic atrophy - Retinopathy ABDOMEN Gastrointestinal - Poor feeding MUSCLE, SOFT TISSUES - Hypotonia - Abnormal muscles tone - Decreased activities of mitochondrial respiratory complexes I and III seen on skeletal muscle biopsy NEUROLOGIC Central Nervous System - Global developmental delay, severe - Seizures, refractory - Sp…
AIFM1 deficiency	Combined oxidative phosphorylation deficiency type 6; Cowchock syndrome	AIFM1	300169	INHERITANCE - X-linked recessive RESPIRATORY - Respiratory insufficiency due to muscle weakness MUSCLE, SOFT TISSUES - Muscle weakness - Muscle atrophy - Mitochondrial DNA depletion (20 to 35% of normal) seen on skeletal muscle biopsy - Decreased activity of multiple mitochondrial respiratory complex enzymes - Ragged-red fibers - Increased fatty and connective tissue in skeletal muscle NEUROLOGIC…
Nogo-interacting mitochondrial protein deficiency	Optic atrophy type 10	RTN4IP1	610502	INHERITANCE - Autosomal recessive HEAD & NECK Eyes - Reduced visual acuity - Photophobia - Nystagmus (in some patients) - Color vision impairment of red/green axis - Optic disc pallor - Central scotoma (in some patients) - Decreased visual field sensitivity (in some patients) - Reduced thickness of retinal nerve fiber layer - Reduced or absent visual evoked potentials NEUROLOGIC Central Nervous S…
Peptidyl-tRNA hydrolase 2 deficiency	Infantile-onset multisystem neurologic, endocrine, and pancreatic disease	PTRH2	608625	INHERITANCE - Autosomal recessive GROWTH Height - Short stature Other - Failure to thrive - Poor postnatal growth HEAD & NECK Head - Microcephaly, postnatal, progressive - Brachycephaly Face - Midface hypoplasia Ears - Sensorineural deafness Eyes - Hypertelorism - Exotropia Mouth - Thin upper lip vermilion ABDOMEN Liver - Hepatomegaly - Hepatic fibrosis - Hepatic steatosis Pancreas - Pancreatic f…
INTERMEDIARY METABOLISM: OTHERS
12 Disorders of metabolite repair/proofreading
12.1 Disorders of mitochondrial metabolite repair
D-2-hydroxyglutarate dehydrogenase deficiency	D-2-hydroxyglutaric aciduria type 1	D2HGDH	609186	INHERITANCE - Autosomal recessive HEAD & NECK Head - Macrocephaly Face - Prominent forehead - Micrognathia CARDIOVASCULAR Heart - Cardiomyopathy (severe form) - Aortic insufficiency RESPIRATORY - Inspiratory stridor (severe form) - Apnea (severe form) ABDOMEN Gastrointestinal - Episodic vomiting (severe form) MUSCLE, SOFT TISSUES - Muscle weakness NEUROLOGIC Central Nervous System - Neonatal/earl…
L-2-hydroxyglutarate dehydrogenase deficiency	L-2-hydroxyglutaric aciduria	L2HGDH	609584	INHERITANCE - Autosomal recessive HEAD & NECK Ears - Hearing loss Eyes - Strabismus - Optic atrophy - Nystagmus NEUROLOGIC Central Nervous System - Psychomotor regression beginning in infancy - Mental retardation, severe - Spastic tetraparesis - Choreodystonia of the upper limbs - Dysphasia - Pyramidal signs - Extrapyramidal signs - Seizures - MRI shows subcortical leukoencephalopathy with cavita…
Combined malonic and methylmalonic aciduria		ACSF3	614245	seizures, memory problems, psychiatric disease, and/or cognitive decline, without vitamin B12 deficiency; intermediary metabolic disorder (coma, ketoacidosis, hypoglycemia, failure to thrive, elevated transaminases, microcephaly, dystonia, axial hypotonia, and/or developmental delay
12.2 Disorders of non-mitochondrial metabolite repair
13 Miscellaneous disorders of intermediary metabolism
13.1 Disorders of glyoxylate and oxalate metabolism
13.2 Unassigned disorders of intermediary metabolism
LIPID METABOLISM AND TRANSPORT
14 Disorders of lipid metabolism
14.1 Disorders of fatty acyl synthesis, elongation, and recycling
Very long-chain fatty acid elongase 4 deficiency, neurologic phenotype	Pseudo-Sjögren-Larsson syndrome (recessive); spinocerebellar ataxia type 34 (dominant)	ELOVL4	605512	INHERITANCE - Autosomal recessive GROWTH Other - Poor growth HEAD & NECK Head - Small head - Microcephaly (1 patient) Eyes - Abnormal visual evoked potentials (1 patient) - High myopia (1 patient) RESPIRATORY - Asthma (1 patient) ABDOMEN External Features - Inguinal hernia GENITOURINARY External Genitalia (Male) - Small testicles (1 patient) SKELETAL - Contractures SKIN, NAILS, & HAIR Skin - Icht…	# 614457
Fatty aldehyde dehydrogenase deficiency	Sjögren-Larsson syndrome	ALDH3A2	609523	INHERITANCE - Autosomal recessive GROWTH Height - Short stature HEAD & NECK Eyes - Glistening white dots in fundus - Macular degeneration - Superficial corneal opacities - Photophobia - Upper eyelid ichthyosis - Central retinal thinning - Heterogeneous macular autofluorescence with crystals - Macular window defects without leakage - Retinal pigment epithelial atrophy seen on fluorescein angiogram…
14.2 Disorders of peroxisomal fatty acid oxidation
X-linked adrenoleukodystrophy		ABCD1	300371	INHERITANCE - X-linked recessive HEAD & NECK Ears - Hearing loss Eyes - Loss of vision ABDOMEN Gastrointestinal - Fecal incontinence GENITOURINARY External Genitalia (Male) - Impotence Bladder - Urinary incontinence NEUROLOGIC Central Nervous System - Neurodegeneration, progressive - Cognitive decline - Loss of speech - Dementia - Bulbar palsy - Seizures - Paraparesis - Spasticity - Incoordinatio…
Peroxisomal straight-chain acyl-CoA oxidase deficiency	Pseudo-neonatal adrenoleukodystrophy	ACOX1	609751	INHERITANCE - Autosomal recessive HEAD & NECK Head - Brachycephaly Face - Frontal bossing Ears - Hearing loss, sensorineural, bilateral - Low-set ears Eyes - Nystagmus - Strabismus - Hypertelorism, mild - Optic atrophy - Tapetoretinal degeneration - Pigmentary retinopathy - Flattened or absent electroretinogram (ERG) - Absence of flash-evoked visual responses (VER) Nose - Broad nasal bridge - Dep…
D-bifunctional protein deficiency	Pseudo-Zellweger syndrome (severe); Perrault syndrome type 1 (milder)	HSD17B4	601860	INHERITANCE - Autosomal recessive GROWTH Other - Failure to thrive (44% of patients) HEAD & NECK Head - Macrocephaly - Scaphocephaly - Large fontanelles - Delayed closure of the fontanelles Face - Facial dysmorphism (68%) - Frontal bossing - High forehead - Micrognathia - Retrognathia - Long philtrum Ears - Low-set ears - Loss of hearing (45%) Eyes - Upslanting palpebral fissures - Epicanthal fol…
14.3 Disorders of eicosanoid metabolism
14.4 Disorders of glycerolipid metabolism
Seipin deficiency	Congenital generalized lipodystrophy type 2; progressive encephalopathy with or without lipodystrophy (Celia's encephalopathy)	BSCL2	606158	INHERITANCE - Autosomal recessive ABDOMEN Liver - Hepatomegaly (in some patients) MUSCLE, SOFT TISSUES - Lipoatrophic appearance - Loss of subcutaneous and visceral adipose tissue, mild NEUROLOGIC Central Nervous System - Encephalopathy, progressive - Psychomotor regression - Language delay - Loss of speech - Cognitive decline - Ataxia - Spasticity - Hyperreflexia - Tetraparesis - Myoclonus - Dys…
14.5 Disorders of glycerophospholipid metabolism
14.5.1 Disorders of phosphatidylcholine, phosphatidylserine and phosphatidylethanolamine metabolism
Choline kinase beta deficiency	Congenital muscular dystrophy, megaconial type	CHKB	612395	INHERITANCE - Autosomal recessive HEAD & NECK Head - Microcephaly Face - Facial muscle weakness CARDIOVASCULAR Heart - Dilated cardiomyopathy (occurs in about 50%) SKIN, NAILS, & HAIR Skin - Ichthyosis MUSCLE, SOFT TISSUES - Hypotonia, neonatal - Muscle weakness - Muscular dystrophy - Gowers sign - Muscle biopsy shows necrotic and regenerating fibers - Mitochondrial enlargement - Mitochondria are…
Phosphocholine cytidylyltransferase 2 deficiency		PCYT2		INHERITANCE - Autosomal recessive GROWTH Other - Poor overall growth HEAD & NECK Ears - Sensorineural hearing impairment (in some patients) Eyes - Visual impairment - Rotary nystagmus SKELETAL - Joint contractures Spine - Scoliosis MUSCLE, SOFT TISSUES - Axial hypotonia - Peripheral hypertonia NEUROLOGIC Central Nervous System - Global developmental delay - Delayed motor development - Inability t…
Lysophosphatidylinositol acyltransferase 1 deficiency		MBOAT7	606048	INHERITANCE - Autosomal recessive HEAD & NECK Head - Small head circumference (in some patients) MUSCLE, SOFT TISSUES - Hypotonia NEUROLOGIC Central Nervous System - Delayed psychomotor development - Intellectual disability, moderate to severe - Delayed walking - Inability to walk - Poor or absent speech - Truncal hypotonia - Appendicular hypertonia - Hyperreflexia (in some patients) - Seizures (…
Phospholipase A2 group 6 deficiency	Infantile neuroaxonal dystrophy; Seitelberger disease; neurodegeneration with brain iron accumulation type 2B	PLA2G6	603604	INHERITANCE - Autosomal recessive NEUROLOGIC Central Nervous System - Developmental delay - Psychomotor regression, progressive - Hypotonia - Generalized weakness - Gait instability - Ataxia - Pyramidal tract signs - Spastic tetraplegia - Hyperreflexia (70%) - Areflexia (30%) - Mental retardation - Seizures - Autonomic involvement may occur - Cerebral atrophy - Cerebellar atrophy - Neuronal loss …	# 256600
DDHD2 deficiency	Autosomal recessive spastic paraplegia type 54	DDHD2	615003	INHERITANCE - Autosomal recessive GROWTH Height - Short stature HEAD & NECK Eyes - Strabismus - Telecanthus - Optic nerve hypoplasia (in some patients) Mouth - High-arched palate (in some patients) ABDOMEN Gastrointestinal - Dysphagia - Constipation (in some patients) - Fecal incontinence (rare) GENITOURINARY Bladder - Urinary incontinence (rare) SKELETAL Feet - Foot contractures NEUROLOGIC Centr…	https://pubmed.ncbi.nlm.nih.gov/26113134/
Lysophosphatidylcholine-esterified long-chain fatty acid transporter deficiency	Autosomal recessive primary microcephaly type 15	MFSD2A	614397	INHERITANCE - Autosomal recessive HEAD & NECK Head - Microcephaly, acquired and progressive (up to -6.2 SD) Face - Dysmorphic features, mild Eyes - Esotropic strabismus - Upslanting palpebral fissures SKELETAL Feet - Talipes equinovarus NEUROLOGIC Central Nervous System - Delayed psychomotor development, severe - Intellectual disability, severe - Poor or absent speech - Non-ambulatory - No head s…
See also:
14.5.2 Disorders of phosphatidylinositol metabolism
Phosphatidylinositol-3,5-bisphosphate 5-phosphatase deficiency, neuroskeletal phenotype	Yunis-Varon syndrome	FIG4	609390	INHERITANCE - Autosomal recessive GROWTH Other - Prenatal growth retardation - Severe postnatal failure to thrive HEAD & NECK Head - Microcephaly - Dolichocephaly - Enlarged fontanels Face - Short philtrum - Micrognathia Ears - Low-set ears - Dysplastic ears - Hypoplastic ear lobes - Hearing loss Eyes - Protruding eyes - Upslanting palpebral fissures - Sclerocornea - Cataracts - Hypertelorism - P…	https://pubmed.ncbi.nlm.nih.gov/25187576/
Phosphatidylinositol-4,5-bisphosphate 5-phosphatase deficiency	Lowe syndrome, Dent disease type 2	OCRL	300535	INHERITANCE - X-linked recessive GROWTH Height - Short stature Other - Failure to thrive HEAD & NECK Eyes - Congenital cataract (males) - Glaucoma - Microphthalmia - Decreased visual acuity - Corneal keloid - Fine lens opacities (carrier females) - Dense, posterior cortical cataract (carrier females) Teeth - Dental cysts - Enamel hypoplasia ABDOMEN Gastrointestinal - Constipation GENITOURINARY In…
Synaptojanin 1 deficiency	Early infantile epileptic encephalopathy type 53; early-onset Parkinson disease type 2	SYNJ1	604297	INHERITANCE - Autosomal recessive HEAD & NECK Eyes - Poor or absent eye contact - Central visual impairment ABDOMEN Gastrointestinal - Feeding difficulties MUSCLE, SOFT TISSUES - Hypotonia NEUROLOGIC Central Nervous System - Epileptic encephalopathy - Seizures, refractory - Lack of developmental progress - Mental retardation, profound - Spastic quadriplegia - EEG shows hypsarrhythmia - Multifocal…
Catalytic phosphatidylinositol 3-kinase subunit alpha superactivity		PIK3CA	171834	INHERITANCE - Somatic mutation GROWTH Height - Increased birth length Weight - Increased birth weight Other - Somatic overgrowth, asymmetric - Hemihyperplasia HEAD & NECK Head - Megalencephaly - Macrocephaly, progressive in infancy Face - Broad forehead - Smooth philtrum Ears - Fleshy earlobes Eyes - Epicanthus - Hypertelorism - Downslanting palpebral fissures - Unilateral microphthalmia Nose - F…	somatic
Phosphatidylinositol 3-kinase regulatory subunit 2 superactivity	Megalencephaly-polymicrogyria-polydactyly-hydrocephalus syndrome type 1	PIK3R2	603157	INHERITANCE - Autosomal dominant GROWTH Height - Small birth length HEAD & NECK Head - Macrocephaly Face - Frontal bossing Eyes - Large eyes - Blindness - Pale optic nerves - Wide palpebral fissures - Eyelid ptosis Nose - Low bridge Mouth - Tent-shaped mouth - Prominent philtral groove - Submucous cleft palate (rare) CARDIOVASCULAR Heart - Atrial septal defect - Ventricular septal defect - Vascul…
Phosphatidylinositol 4-kinase type 2 alpha deficiency		PI4K2A	609763	global developmental delay, dystonia, disturbed sleep, and heat intolerance, seizures	https://pubmed.ncbi.nlm.nih.gov/30564627/
Phosphatidylinositol-3,4,5-trisphosphate 3-phosphatase deficiency	PTEN hamartoma tumor syndrome	PTEN	601728	INHERITANCE - Autosomal dominant GROWTH Weight - Obesity, increased risk of HEAD & NECK Head - Progressive macrocephaly Face - 'Birdlike' facies (uncommon) - Hypoplastic mandible (uncommon) - Hypoplastic maxilla (uncommon) Ears - Hearing loss Eyes - Cataract - Angioid streaks - Myopia Mouth - Microstomia - High-arched palate - Scrotal tongue - Oral papillomas CARDIOVASCULAR Vascular - Vascular an…
Inositol polyphosphate 5-phosphatase K deficiency	Congenital muscular dystrophy with cataracts and intellectual disability	INPP5K	607875	INHERITANCE - Autosomal recessive GROWTH Height - Short stature HEAD & NECK Head - Microcephaly (in some patients) Eyes - Cataracts - Strabismus RESPIRATORY - Respiratory insufficiency (in some patients) SKELETAL Spine - Spinal rigidity - Scoliosis - Hyperlordosis MUSCLE, SOFT TISSUES - Muscle weakness, proximal greater than distal - Hypotonia - Gowers sign - Dystrophic changes seen on muscle bio…
Phosphatidylinositol-4,5-bisphosphate phospholipase C beta 1 deficiency	Early infantile epileptic encephalopathy type 12	PLCB1	607120	INHERITANCE - Autosomal recessive NEUROLOGIC Central Nervous System - Focal seizures - Generalized seizures - Axial hypotonia - Delayed psychomotor development after onset of seizures - Regression of development - Spasticity - Hyperreflexia - Hypsarrhythmia - Generalized slowing seen on EEG - Migrating discharges from one cortical region to another seen on EEG (in some patients) - Multifocal disc…
Phosphatidylinositol-4,5-bisphosphate phospholipase C eta 1 deficiency		PLCH1	612835	Holoprosencephaly	https://pubmed.ncbi.nlm.nih.gov/33820834/
14.5.3 Disorders of ether lipid metabolism
Peroxisomal targeting signal 2 receptor deficiency	Rhizomelic chondrodysplasia punctata type 1 (severe); classic Refsum disease type 2 (milder)	PEX7	601757	INHERITANCE - Autosomal recessive GROWTH Height - Dwarfism Other - Severe failure to thrive HEAD & NECK Head - Microcephaly Face - Flat face - Frontal bossing - Micrognathia Ears - Sensorineural deafness Eyes - Congenital cataracts - Upward slanting palpebral fissures Nose - Low nasal bridge Mouth - Cleft palate RESPIRATORY Lung - Respiratory insufficiency SKELETAL - Calcific stippling of infanti…
Fatty acyl-CoA reductase 1 deficiency		FAR1	616107	INHERITANCE - Autosomal recessive GROWTH Other - Growth retardation HEAD & NECK Head - Microcephaly Face - Dysmorphic facial features, mild - Coarse facies - Long philtrum Ears - Large ears Eyes - Cataracts - High-arched eyebrows Nose - Flattened nasal root Mouth - Thin upper lip MUSCLE, SOFT TISSUES - Hypotonia NEUROLOGIC Central Nervous System - Delayed psychomotor development, severe - Mental …
Peroxin 5 long isoform deficiency	Rhizomelic chondrodysplasia punctata type 5	PEX5	600414	INHERITANCE - Autosomal recessive GROWTH Height - Short stature Weight - Low weight Other - Growth delay HEAD & NECK Head - Microcephaly Eyes - Congenital cataracts - Vertical nystagmus CARDIOVASCULAR Heart - Sinus tachycardia RESPIRATORY Airways - Bronchial asthma - Frequent airway infections SKELETAL Spine - Thoracic lordosis - Thoracic scoliosis - Short pedicles - Punctate calcifications aroun…
14.6 Disorders of sphingolipid synthesis and recycling
Ceramide synthase 1 deficiency	Progressive myoclonic epilepsy type 8	CERS1	606919	INHERITANCE - Autosomal recessive NEUROLOGIC Central Nervous System - Myoclonus, action - Generalized tonic-clonic seizures - Cognitive impairment - Mental retardation - Dementia - Cerebellar and brainstem atrophy, mild (1 patient) MISCELLANEOUS - Onset between 6 and 16 years of age - Progressive disorder - Some patients may become wheelchair-bound - One family of Algerian descent has been report…
Dihydroceramide desaturase deficiency		DEGS1	615843	INHERITANCE - Autosomal recessive GROWTH Other - Failure to thrive HEAD & NECK Head - Acquired microcephaly (in some patients) Eyes - Abnormal eye movements - Nystagmus ABDOMEN Gastrointestinal - Feeding difficulties - Tube feeding SKELETAL - Joint contractures Spine - Scoliosis MUSCLE, SOFT TISSUES - Hypertonia - Neurogenic atrophy seen on muscle biopsy NEUROLOGIC Central Nervous System - Global…
Fatty acid 2-hydroxylase deficiency	Autosomal recessive spastic paraplegia type 35; fatty acid hydroxylase-associated neurodegeneration (FAHN)	FA2H	611026	INHERITANCE - Autosomal recessive HEAD & NECK Eyes - External ophthalmoplegia (less common) - Optic atrophy - Nystagmus - Strabismus GENITOURINARY Bladder - Urinary urgency - Urinary incontinence (variable) NEUROLOGIC Central Nervous System - Spasticity (primarily lower limbs, but upper limbs may be involved) - Gait difficulties - Spastic quadriparesis - Ataxia - Hyperreflexia - Dystonia - Dysart…
Sphingosine-1-phosphate lyase deficiency		SGPL1	603729	INHERITANCE - Autosomal recessive HEAD & NECK Head - Microcephaly Ears - Hearing loss, sensorineural Eyes - Ptosis - Strabismus GENITOURINARY External Genitalia (Male) - Micropenis - Cryptorchidism - Absence of testis Kidneys - Nephrotic syndrome - End-stage renal disease - Focal segmental glomerulosclerosis - Diffuse mesangial sclerosis - Renal podocyte effacement SKIN, NAILS, & HAIR Skin - Icht…
14.7 Disorders of sterol biosynthesis
Squalene synthase deficiency	Farnesyldiphosphate farnesyltransferase 1 deficiency	FDFT1	184420	INHERITANCE - Autosomal recessive GROWTH Other - IUGR - Failure to thrive HEAD & NECK Face - Facial dysmorphisms, mild Eyes - Optic nerve hypoplasia, bilateral - Visual impairment Nose - Depressed nasal bridge - Square nasal tip Mouth - Hypersalivation ABDOMEN Gastrointestinal - Gastrostomy tube feeding required - Constipation GENITOURINARY External Genitalia (Male) - Cryptorchidism, bilateral - …
Lanosterol synthase deficiency	2,3-oxidosqualene-lanosterol cyclase deficiency; cataracts type 44 (C-terminal); hypotrichosis simplex (N-terminal)	LSS	600909	INHERITANCE - Autosomal recessive HEAD & NECK Head - Microcephaly (in some patients) GENITOURINARY External Genitalia (Male) - Hypospadias (in some patients) - Micropenis (rare) Internal Genitalia (Male) - Cryptorchidism (rare) SKIN, NAILS, & HAIR Skin - Ichthyosis - Erythroderma (in some patients) Nails - Hypoplastic nails (rare) Hair - Alopecia universalis NEUROLOGIC Central Nervous System - Se…
CK syndrome		NSDHL	300275	INHERITANCE - X-linked recessive GROWTH Weight - Thin body habitus - Asthenic build HEAD & NECK Head - Microcephaly Face - Long, narrow face - Micrognathia - Retrognathia - Malar hypoplasia Ears - Posteriorly rotated ears Eyes - Upslanting palpebral fissures - Almond-shaped eyes - Epicanthal folds - Strabismus Nose - High nasal bridge Mouth - High-arched palate Teeth - Crowded teeth SKELETAL - Hy…
Male EBP disorder with Neurologic Defects (MEND syndrome)		EBP	300205	INHERITANCE - X-linked recessive GROWTH Height - Short stature HEAD & NECK Face - Microretrognathia - Midface hypoplasia Ears - Low-set ears Eyes - Cataracts Nose - High nasal bridge - Short nasal root Mouth - High-arched palate CARDIOVASCULAR Heart - Cardiac malformations - Aortic stenosis GENITOURINARY External Genitalia (Male) - Cryptorchidism SKELETAL Spine - Scoliosis Kyphosis Hands - Digita…
24-dehydrocholesterol reductase deficiency	Desmosterolosis	DHCR24	606418	INHERITANCE - Autosomal recessive GROWTH Other - Failure to thrive HEAD & NECK Head - Microcephaly - Macrocephaly, relative Face - Frontal bossing - Micrognathia Ears - Posteriorly rotated ears - Low-set ears Eyes - Strabismus - Nystagmus Nose - Hypoplastic nasal bridge - Short nose - Anteverted nares Mouth - Thick alveolar ridges - Gingival nodules - Cleft palate CARDIOVASCULAR Heart - Total ano…
7-dehydrocholesterol reductase deficiency	Smith-Lemli-Opitz syndrome; RSH syndrome	DHCR7	602858	INHERITANCE - Autosomal recessive GROWTH Height - Short stature Weight - Birth weight <2500gm Other - Failure to thrive HEAD & NECK Head - Microcephaly Face - Micrognathia - Bitemporal narrowing Ears - Low-set ears - Posteriorly rotated ears Eyes - Ptosis - Epicanthal folds - Cataracts - Hypertelorism - Strabismus Nose - Anteverted nares - Broad, flat nasal bridge Mouth - Cleft palate - Hypoplast…
14.8 Disorders of bile acid metabolism
Sterol 27-hydroxylase deficiency	Cerebrotendinous xanthomatosis	CYP27A1	606530	INHERITANCE - Autosomal recessive HEAD & NECK Eyes - Juvenile cataracts CARDIOVASCULAR Heart - Angina - Myocardial infarction RESPIRATORY Lung - Respiratory insufficiency SKELETAL - Osteoporosis Limbs - Tendon xanthomas (Achilles tendon, tibial tuberosity) - MRI of Achilles tendon shows diffuse enlargement of the tendon, multiple hypersignal areas in T(1)- and T(2)-weighted images - Fracture SKIN…	https://pubmed.ncbi.nlm.nih.gov/25424010/
Alpha-methylacyl-CoA racemase (AMACR) deficiency	Congenital bile acid synthesis defect type 4	AMACR	604489	INHERITANCE - Autosomal recessive HEAD & NECK Eyes - Pigmentary retinopathy (variable) - Visual impairment ABDOMEN Liver - No liver disease NEUROLOGIC Central Nervous System - Seizures - Status epilepticus - Spasticity - Tremor (1 patient) - Migraine - Cerebellar ataxia (1 patient) - Cerebellar dysarthria - White matter hyperintensities in various brain regions Peripheral Nervous System - Sensori…
15 Disorders of lipoprotein metabolism
15.1 Hypercholesterolemias
15.2 Hypertriglyceridemias
15.3 Mixed hyperlipidemias
15.4 Disorders of high-density lipoprotein (HDL) metabolism
15.5 Disorders with decreased low-density lipoprotein (LDL) and/or triglycerides
15.6 Other disorders of lipoprotein metabolism
Very low-density lipoprotein receptor deficiency		VLDLR	192977	INHERITANCE - Autosomal recessive GROWTH Height - Short stature HEAD & NECK Eyes - Strabismus - Cataracts, postnatal - Gaze-evoked nystagmus - Saccadic visual pursuit SKELETAL Feet - Pes planus NEUROLOGIC Central Nervous System - Psychomotor retardation - Mental retardation - Poor speech development - Gait ataxia - Truncal ataxia - Disturbed equilibrium - Quadrupedal gait (in some) - Intention tr…
METABOLISM OF HETEROCYCLIC COMPOUNDS
16 Disorders of nucleobase, nucleotide and nucleic acid metabolism
16.1 Disorders of pyrimidine metabolism
CAD trifunctional protein deficiency		CAD	114010	INHERITANCE - Autosomal recessive ABDOMEN Gastrointestinal - Pan-disaccharidase deficiency (patient A) GENITOURINARY Kidneys - Renal tubular acidosis (patient A) NEUROLOGIC Central Nervous System - Delayed psychomotor development - Epileptic encephalopathy - Developmental regression (after seizure onset) - Poor speech - Seizures, refractory - Hypotonia - Wide-based gait (patient A) - Impaired con…
Dihydropyrimidine dehydrogenase deficiency		DPYD	612779	INHERITANCE - Autosomal recessive GROWTH Other - Failure to thrive - Growth retardation HEAD & NECK Head - Microcephaly Eyes - Abnormal ocular movements - Microphthalmia - Coloboma - Nystagmus - Optic atrophy NEUROLOGIC Central Nervous System - Seizures - Motor retardation - Mental retardation - Delayed speech development - Lethargy - Hypotonia - Hypertonia - Tetraplegia - White matter abnormalit…
Dihydropyrimidinase deficiency	Dihydropyrimidinuria	DPYS	613326	INHERITANCE - Autosomal recessive GROWTH Other - Growth retardation (1 patient) HEAD & NECK Head - Plagiocephaly (1 patient) Face - Dysmorphic facial features (1 patient) ABDOMEN Gastrointestinal - Low anal atresia (1 patient) SKELETAL Hands - Hypoplastic phalanges (1 patient) Feet - Clubfoot (1 patient) - Hypoplastic phalanges (1 patient) NEUROLOGIC Central Nervous System - Seizures (about 50% o…
Beta-ureidopropionase deficiency	β-alanine synthase deficiency	UPB1	606673	INHERITANCE - Autosomal recessive HEAD & NECK Head - Microcephaly (in 1 of 6 patients) ABDOMEN Gastrointestinal - Anal atresia (in 1 of 6 patients) - Duplicated appendix and distal colon (in 1 of 6 patients) GENITOURINARY External Genitalia (Male) - Bifid phallus (in 1 of 6 patients) - Bifid scrotum (in 1 of 6 patients) Kidneys - Pelvicalyceal dilatation (in 1 of 6 patients) Ureters - Ureteric di…
16.2 Disorders of purine metabolism
Phosphoribosylpyrophosphate synthetase deficiency		PRPS1	311850	INHERITANCE - X-linked recessive GROWTH Other - Poor growth HEAD & NECK Ears - Hearing impairment, sensorineural Eyes - Optic atrophy - Loss of vision - Nystagmus Mouth - Drooling RESPIRATORY - Recurrent respiratory tract infections ABDOMEN Gastrointestinal - Dysphagia MUSCLE, SOFT TISSUES - Hypotonia, neonatal - Muscle weakness, progressive NEUROLOGIC Central Nervous System - Delayed psychomotor…
Adenylosuccinate lyase deficiency		ADSL	608222	INHERITANCE - Autosomal recessive GROWTH Other - Growth retardation HEAD & NECK Head - Brachycephaly - Microcephaly (less common) - Prominent metopic suture Face - Long smooth philtrum Ears - Low-set ears Eyes - Strabismus - Nystagmus Nose - Small nose - Anteverted nostrils Mouth - Thin upper lip - Wide mouth MUSCLE, SOFT TISSUES - Muscle wasting NEUROLOGIC Central Nervous System - Psychomotor de…
AICAR transformylase/IMP cyclohydrolase deficiency	AICA-ribosiduria	ATIC	601731	INHERITANCE - Autosomal recessive HEAD & NECK Head - Brachycephaly Face - Prominent forehead Ears - Low-set ears Eyes - Congenital blindness - Optic atrophy - Nystagmus - Hypermetropia - Chorioretinal atrophy (in 1 patient) Nose - High nasal bridge - Anteverted nares Mouth - Wide mouth - Thin upper lip CARDIOVASCULAR Heart - Atrial septal defect - Aortic coarctation ABDOMEN Liver - Hepatomegaly (…
Adenosine monophosphate deaminase 2 deficiency	Pontocerebellar hypoplasia type 9 (severe); autosomal recessive spastic paraplegia type 63 (milder)	AMPD2	102771	INHERITANCE - Autosomal recessive HEAD & NECK Head - Microcephaly, progressive (up to -9 SD) Face - Bitemporal narrowing (family A) - Midface hypoplasia (family A) - Hypotonic facies (family A) Ears - Abnormally shaped ears (family A) Eyes - Optic atrophy - Cortical blindness - Poor fixation - Downslanting palpebral fissures (family A) Mouth - Short upper lip (family A) - Macroglossia (family A) …
Adenosine deaminase 2 deficiency		ADA2	607575	INHERITANCE - Autosomal recessive CARDIOVASCULAR Vascular - Cerebrovascular ischemic attacks - Cerebrovascular hemorrhagic attacks - Hypertension SKIN, NAILS, & HAIR Skin - Livedo racemosa (usually on trunk and/or lower extremities) - Erythematous, irregular net-like pattern of vessels Skin Histology - Intimal proliferation of small arteries - Occlusion of small arteries NEUROLOGIC Central Nervou…
Inosine triphosphatase deficiency	Early infantile epileptic encephalopathy type 35	ITPA	147520	INHERITANCE - Autosomal recessive GROWTH Other - Intrauterine growth retardation - Poor overall growth HEAD & NECK Head - Microcephaly (up to -6 SD) Eyes - Cataracts (1 family) - Minimal eye contact CARDIOVASCULAR Heart - Cardiomyopathy (1 patient) - Electrocardiogram abnormalities (in some patients) ABDOMEN Gastrointestinal - Feeding difficulties MUSCLE, SOFT TISSUES - Hypotonia, severe NEUROLOG…
16.3 Disorders of ectonucleotide and nucleic acid metabolism
3' repair exonuclease 1 deficiency	Aicardi-Goutières syndrome type 1; familial chilblain lupus; retinal vasculopathy with cerebral leukodystrophy	TREX1	606609	INHERITANCE - Autosomal recessive - Autosomal dominant HEAD & NECK Head - Microcephaly, progressive Eyes - Visual inattention - Abnormal eye movements ABDOMEN Liver - Hepatomegaly (less common) Spleen - Splenomegaly (less common) SKIN, NAILS, & HAIR Skin - Acrocyanosis of the feet (in some patients) - Chilblains - Purpura - Petechiae - Jaundice, neonatal (in some patients) NEUROLOGIC Central Nerv…
Ribonuclease H2 subunit A deficiency	Aicardi-Goutières syndrome type 4	RNASEH2A	606034	INHERITANCE - Autosomal recessive GROWTH Other - Intrauterine growth retardation HEAD & NECK Head - Microcephaly Ears - Low-set ears - Anteriorly rotated ears Eyes - Visual inattention Nose - Hooked nose RESPIRATORY Lung - Respiratory insufficiency in neonatal period ABDOMEN Liver - Hepatomegaly - Abnormal liver function tests Spleen - Splenomegaly Gastrointestinal - Poor feeding NEUROLOGIC Centr…
Ribonuclease H2 subunit B deficiency	Aicardi-Goutières syndrome type 2	RNASEH2B	610326	INHERITANCE - Autosomal recessive HEAD & NECK Head - Microcephaly (in some patients) NEUROLOGIC Central Nervous System - Normal early development - Neurologic dysfunction, progressive - Spastic paraplegia (in some patients) - Encephalopathy (in some patients) - Normal cognition (in some patients) - Dystonia (in some patients) - Intracranial calcification affecting the basal ganglia (in some patie…	https://pubmed.ncbi.nlm.nih.gov/28332073/
Ribonuclease H2 subunit C deficiency	Aicardi-Goutières syndrome type 3	RNASEH2C	610330	INHERITANCE - Autosomal recessive HEAD & NECK Head - Microcephaly Eyes - Visual inattention - Roving eye movements - Nystagmus SKIN, NAILS, & HAIR Skin - Chilblains MUSCLE, SOFT TISSUES - Hypotonia NEUROLOGIC Central Nervous System - Delayed psychomotor development (in most patients) - Encephalopathy - Hyperreflexia - Delayed myelination - White matter abnormalities - Thin corpus callosum - Intra…	https://pubmed.ncbi.nlm.nih.gov/20301648/
Ribonuclease T2 deficiency	Cystic leukoencephalopathy without megalencephaly	RNASET2	612944	INHERITANCE - Autosomal recessive HEAD & NECK Head - Microcephaly (some) Face - Doll-like facies Ears - Hearing loss, sensorineural Eyes - Nystagmus NEUROLOGIC Central Nervous System - Delayed psychomotor development, severe - Most patients achieve walking with aid - Poor speech development - Seizures - Spasticity - Athetosis - Ataxia - Dystonia - Leukoencephalopathy - Multifocal white matter les…
RNA-specific adenosine deaminase 2 deficiency	Neurodevelopmental disorder with hypotonia, microcephaly, and seizures	ADARB1	601218	INHERITANCE - Autosomal recessive GROWTH Other - Failure to thrive - Poor overall growth HEAD & NECK Head - Microcephaly, progressive (down to -4.4 SD) - Brachycephaly - Plagiocephaly Face - Dysmorphic features (in some patients) - Round face - Oval face Eyes - Upslanting palpebral fissures - Poor eye contact - Cortical visual impairment Mouth - Thin upper lip - High-arched palate ABDOMEN Gastroi…
MDA5 superactivity	Aicardi-Goutières syndrome type 7; Singleton-Merten syndrome type 1	IFIH1	606951	INHERITANCE - Autosomal dominant GROWTH Other - Intrauterine growth retardation (IUGR) HEAD & NECK Head - Microcephaly (in some patients) Eyes - Abnormal ocular movements (in some patients) ABDOMEN Liver - Hepatomegaly (in some patients) Spleen - Splenomegaly (in some patients) Gastrointestinal - Poor feeding GENITOURINARY Kidneys - Nephrotic syndrome (1 patient) SKIN, NAILS, & HAIR Skin - Vascul…
16.4 Disorders of non-mitochondrial tRNA processing and aminoacyl-tRNA synthetases
tRNA splicing endonuclease subunit 2 deficiency	Pontocerebellar hypoplasia type 2B	TSEN2	608753	INHERITANCE - Autosomal recessive HEAD & NECK Head - Microcephaly, progressive (up to -11 SD) Face - Sloping forehead Eyes - Central visual impairment - Lack of visual fixation ABDOMEN Gastrointestinal - Feeding difficulties MUSCLE, SOFT TISSUES - Hypotonia NEUROLOGIC Central Nervous System - No psychomotor development - Dyskinesias - Dystonia - Clonus - Spasticity - Opisthotonus - Hyperkinetic i…
tRNA splicing endonuclease subunit 15 deficiency	Pontocerebellar hypoplasia type 2F	TSEN15	608756	INHERITANCE - Autosomal recessive HEAD & NECK Head - Microcephaly, progressive (up to -7.9 SD) Eyes - Strabismus (1 patient) - Poor or absent fixation (1 patient) MUSCLE, SOFT TISSUES - Hypotonia NEUROLOGIC Central Nervous System - Intellectual disability, mild/moderate to severe - Motor delay (in some patients) - Inability to walk (in some patients) - Poor or absent speech (in some patients) - S…
tRNA splicing endonuclease subunit 34 deficiency	Pontocerebellar hypoplasia type 2C	TSEN34	608754	INHERITANCE - Autosomal recessive NEUROLOGIC Central Nervous System - Pontocerebellar hypoplasia	https://pubmed.ncbi.nlm.nih.gov/23562994/
tRNA splicing endonuclease subunit 54 deficiency	Pontocerebellar hypoplasia types 2A, 4 and 5	TSEN54	608755	INHERITANCE - Autosomal recessive NEUROLOGIC Central Nervous System - Microcephaly - Cerebellar hypoplasia - Olivopontocerebellar hypoplasia, severe - Seizure including seizure-like activity in utero starting around 18 weeks gestation - Dysplastic C-shaped inferior olivary nuclei - Absent or immature dentate nuclei - Cerebellar cell paucity, more marked in vermis than hemispheres MISCELLANEOUS - …
CLP1 deficiency	Pontocerebellar hypoplasia type 10	CLP1	608757	INHERITANCE - Autosomal recessive GROWTH Other - Poor growth HEAD & NECK Head - Microcephaly, progressive Eyes - Prominent eyes - Long palpebral fissures - High-arched eyebrows - Long eyelashes - Poor eye contact - Esotropia - Strabismus - Nystagmus Nose - Broad nasal root - Hypoplastic alae nasi - Short nose Mouth - Thin upper lip - High-arched palate GENITOURINARY Internal Genitalia (Male) - Cr…
tRNA methyltransferase 10A deficiency	Microcephaly, short stature, and impaired glucose metabolism type 1	TRMT10A	616013	INHERITANCE - Autosomal recessive GROWTH Height - Short stature HEAD & NECK Head - Microcephaly Face - Low hairline Nose - Wide nose Neck - Short neck CHEST Breasts - Delayed thelarche (rare) ABDOMEN Pancreas - Inappropriate insulin secretion (in some patients) GENITOURINARY Internal Genitalia (Female) - Primary amenorrhea (rare) SKELETAL - Osteoporosis (rare) Skull - Microcephaly Spine - Scolios…
tRNA methyltransferase 1 deficiency	Autosomal recessive intellectual disability type 68	TRMT1	611669	INHERITANCE - Autosomal recessive GROWTH Weight - Low birth weight Other - Poor overall growth HEAD & NECK Head - Microcephaly, congenital, progressive (-4.5 SD) (in some patients) Face - Dysmorphic facial features, mild, variable (in some patients) - Hypoplastic maxilla Eyes - Synophrys - Narrow palpebral fissures - Broad eyebrows Nose - Broad nasal bridge SKELETAL Feet - Pes planus (in some pat…
DALRD3 deficiency	Early infantile epileptic encephalopathy type 86	DALRD3	618904	INHERITANCE - Autosomal recessive HEAD & NECK Head - Microcephaly (1 patient) Face - Dysmorphic facies, subtle Eyes - No visual tracking (1 patient) - Optic disc pallor (1 patient) ABDOMEN Gastrointestinal - Poor feeding - Tube feeding MUSCLE, SOFT TISSUES - Muscle wasting NEUROLOGIC Central Nervous System - Epileptic encephalopathy - Global developmental delay, profound - Immobility - Non-verbal…
NSUN2 deficiency	Autosomal recessive intellectual disability type 5	NSUN2	610916	INHERITANCE - Autosomal recessive GROWTH Height - Short stature Weight - Low birth weight - Postnatal growth retardation HEAD & NECK Head - Microcephaly Face - Long face - Narrow face - Small chin - Short philtrum - Smooth philtrum Eyes - Hypotelorism - Bushy eyebrows - Synophrys - Strabismus - Blepharophimosis (in 1 family) - Telecanthus (in 1 family) - Hypertelorism (in 1 family) Nose - Large n…
tRNA-specific adenosine deaminase 3 deficiency	Autosomal recessive intellectual disability type 36	ADAT3	615302	INHERITANCE - Autosomal recessive GROWTH Height - Short stature Other - Failure to thrive - Poor overall growth HEAD & NECK Head - Microcephaly Face - Dysmorphic facial features (in most patients) - Prominent forehead - High forehead - Micrognathia Ears - Low-set ears - Large ears - Recurrent otitis media (in 1 family) Eyes - Strabismus (in most patients) - Esotropia - Upslanting palpebral fissur…
Galloway-Mowat syndrome type 2		LAGE3	300060	INHERITANCE - X-linked recessive GROWTH Height - Short stature Other - Intrauterine growth retardation HEAD & NECK Head - Microcephaly Face - Narrow forehead - Micrognathia Eyes - Nystagmus - Esotropia Mouth - High-arched palate ABDOMEN Gastrointestinal - Poor feeding GENITOURINARY Kidneys - Nephrotic syndrome - End-stage renal disease (in some patients) - Focal segmental glomerulosclerosis seen …
Galloway-Mowat syndrome type 3		OSGEP	610107	INHERITANCE - Autosomal recessive GROWTH Height - Short stature Other - Intrauterine growth retardation - Failure to thrive HEAD & NECK Head - Microcephaly Face - Narrow forehead - Sloping forehead - Micrognathia - Small midface Ears - Floppy ears - Low-set ears - Abnormal ears Eyes - Hypertelorism - Deep-set eyes - Epicanthal folds - Microphthalmia - Strabismus - Downslanting palpebral fissures …
Galloway-Mowat syndrome type 4		TP53RK	608679	INHERITANCE - Autosomal recessive GROWTH Height - Short stature HEAD & NECK Head - Microcephaly Ears - Large ears Eyes - Hypertelorism - Impaired vision ABDOMEN Gastrointestinal - Poor feeding GENITOURINARY Kidneys - Nephrotic syndrome - End-stage renal disease - Focal segmental glomerulosclerosis seen on renal biopsy - Diffuse mesangial sclerosis SKELETAL Hands - Tapered fingers SKIN, NAILS, & H…
Galloway-Mowat syndrome type 5		TPRKB	608680	INHERITANCE - Autosomal recessive HEAD & NECK Head - Microcephaly Face - Facial dysmorphism - Elongated face - Prominent chin Ears - Fleshy ears - Deafness Eyes - Epicanthal folds - Deep-set eyes - Hypertelorism GENITOURINARY Kidneys - Nephrotic syndrome - End-stage renal disease (in some patients) - Focal segmental glomerulosclerosis seen on renal biopsy MUSCLE, SOFT TISSUES - Edema NEUROLOGIC C…
Pseudouridine synthase 3 deficiency	Autosomal recessive intellectual disability type 55	PUS3	616283	INHERITANCE - Autosomal recessive GROWTH Height - Short stature Other - Poor overall growth HEAD & NECK Head - Microcephaly, borderline (-2.1 to -3.3 SD) Face - Coarse facies Ears - Hearing loss, sensorineural (in 1 patient) Eyes - Poor visual fixation - Strabismus - Gray sclerae CARDIOVASCULAR Heart - Patent ductus arteriosus (in 1 family) ABDOMEN Gastrointestinal - Dysphagia SKELETAL Spine - Sc…
Galloway-Mowat syndrome type 6		WDR4	605924	INHERITANCE - Autosomal recessive GROWTH Height - Short stature (down to -9.5 SD) Weight - Low weight (down to -6.5 SD) Other - Intrauterine growth retardation - Failure to thrive - Poor overall growth HEAD & NECK Head - Microcephaly (down to -10 SD) Face - High forehead - Short philtrum Eyes - Prominent eyes - Optic atrophy - Absent visual following or fixation Nose - Depressed nasal bridge Mout…
Alanyl-tRNA synthetase 1 deficiency	Early infantile epileptic encephalopathy type 29 (recessive); axonal Charcot-Marie-Tooth disease type 2N (dominant)	AARS1	601065	INHERITANCE - Autosomal recessive GROWTH Height - Short stature Other - Intrauterine growth retardation - Failure to thrive HEAD & NECK Head - Microcephaly (-4 SD) Eyes - Blepharospasm - Nystagmus Mouth - Orobuccal dyskinesia ABDOMEN Gastrointestinal - Gastrointestinal reflux SKELETAL Pelvis - Hip dislocation, congenital Feet - Vertical tali MUSCLE, SOFT TISSUES - Hypotonia NEUROLOGIC Central Ner…
Arginyl-tRNA synthetase 1 deficiency	Hypomyelinating leukodystrophy type 9	RARS1	107820	INHERITANCE - Autosomal recessive HEAD & NECK Head - Microcephaly (1 patient) Eyes - Nystagmus - Poor smooth pursuit - Poor visual fixation (1 patient) MUSCLE, SOFT TISSUES - Hypertonicity of the lower limbs NEUROLOGIC Central Nervous System - Delayed psychomotor development - Mental retardation, mild to severe - Spasticity, more apparent in the lower limbs - Ataxia - Dysmetria - Dysarthria - Ext…
Asparaginyl-tRNA synthetase 1 deficiency		NARS1	108410	INHERITANCE - Autosomal recessive HEAD & NECK Head - Microcephaly, progressive (range -2.0 to -8.7 SD) SKELETAL Spine - Scoliosis Limbs - Contractures Hands - Clinodactyly Feet - Pes cavus MUSCLE, SOFT TISSUES - Decreased muscle power - Distal muscle weakness and atrophy NEUROLOGIC Central Nervous System - Global developmental delay, moderate to profound - Impaired intellectual development, moder…
Cysteinyl-tRNA synthetase 1 deficiency	Microcephaly, developmental delay, and brittle hair syndrome	CARS1	123859	INHERITANCE - Autosomal recessive GROWTH Height - Short stature, proportionate Other - Intrauterine growth retardation - Failure to thrive HEAD & NECK Head - Microcephaly Eyes - Nystagmus, congenital - Strabismus - High myopia - Myopic astigmatism - Partial aniridia - Foveal hypoplasia - Multiple ocular nevi ABDOMEN Liver - Hepatomegaly - Hepatic steatosis - Cholestasis - Fat malabsorption Gastro…
Glutaminyl-tRNA synthetase 1 deficiency	Microcephaly, progressive, seizures, and cerebral and cerebellar atrophy	QARS1	603727	INHERITANCE - Autosomal recessive HEAD & NECK Head - Microcephaly, progressive (-3 to -10 SD) - Sloping forehead - Bitemporal narrowing Ears - Low-set ears - Posteriorly rotated ears Eyes - Hypotelorism - Epicanthal folds - Lack of visual contact Nose - Broad, flat nasal bridge MUSCLE, SOFT TISSUES - Hypotonia NEUROLOGIC Central Nervous System - Delayed psychomotor development, profound - Seizure…
Glutamyl-prolyl-tRNA synthetase 1 deficiency	Hypomyelinating leukodystrophy type 15	EPRS1	138295	INHERITANCE - Autosomal recessive GROWTH Height - Short stature (1 patient) Other - Failure to thrive HEAD & NECK Head - Microcephaly (in some patients) Ears - Hearing loss, sensorineural (in some patients) Eyes - Optic atrophy - Visual loss, progressive - Amblyopia - Nystagmus - Hypermetropia ABDOMEN Gastrointestinal - Dysphagia - Poor feeding - Feeding tube NEUROLOGIC Central Nervous System - D…
Isoleucyl-tRNA synthetase 1 deficiency	Growth retardation, impaired intellectual development, hypotonia, and hepatopathy	IARS1	600709	INHERITANCE - Autosomal recessive GROWTH Other - Intrauterine growth retardation - Failure to thrive - Postnatal growth retardation HEAD & NECK Head - Microcephaly (-3 to -5 SD) Face - Round face Ears - Sensorineural hearing loss (1 patient) ABDOMEN External Features - Increased fat in genitalia area Liver - Liver dysfunction (in some patients) - Steatosis (in some patients) - Fibrosis (in some p…
Leucyl-tRNA synthetase 1 deficiency	Infantile liver failure syndrome type 1	LARS1	151350	INHERITANCE - Autosomal recessive GROWTH Other - Failure to thrive HEAD & NECK Head - Microcephaly (in one patient) Face - Frontal bossing (in one patient) - Chubby cheeks (in one patient) Ears - Hearing loss, sensorineural (in one patient) ABDOMEN Liver - Steatosis - Hepatic fibrosis - Hepatocyte ballooning - Enlarged liver - Liver failure - Abnormal liver function tests GENITOURINARY Kidneys - …
Lysyl-tRNA synthetase 1 deficiency	Recessive intermediate Charcot-Marie-Tooth disease type B; autosomal recessive deafness type 89	KARS1	601421	INHERITANCE - Autosomal recessive GROWTH Other - Failure to thrive - Poor overall growth HEAD & NECK Head - Microcephaly (in some patients) Face - Dysmorphic facial features, nonspecific Ears - Sensorineural deafness Eyes - Nystagmus - Visual impairment (in some patients) - Poor visual fixation CARDIOVASCULAR Heart - Hypertrophic cardiomyopathy (in some patients) ABDOMEN Liver - Hepatomegaly Gast…
Phenylalanyl-tRNA synthetase subunit beta deficiency	Rajab interstitial lung disease with brain calcifications type 1	FARSB	609690	INHERITANCE - Autosomal recessive GROWTH Height - Short stature Weight - Thin build Other - Failure to thrive HEAD & NECK Head - Microcephaly (in some patients) Face - Dysmorphic facial features (in some patients) - Prominent cheeks Eyes - Deep-set eyes Mouth - High-arched palate CARDIOVASCULAR Vascular - Pulmonary hypertension - Portal hypertension RESPIRATORY - Tachypnea - Respiratory insuffici…
Seryl-tRNA synthetase 1 deficiency	Neurodevelopmental disorder with microcephaly, ataxia, and seizures	SARS1	607529	INHERITANCE - Autosomal recessive GROWTH Other - Thin body habitus HEAD & NECK Head - Microcephaly (-4 to -5 SD) SKELETAL Feet - Pes planus MUSCLE, SOFT TISSUES - Muscle weakness NEUROLOGIC Central Nervous System - Delayed psychomotor development - Intellectual disability, moderate - Seizures - Ataxia - Impaired speech Behavioral Psychiatric Manifestations - Aggressive behavior MISCELLANEOUS - On…
Tyrosyl-tRNA synthetase 1 deficiency	Dominant intermediate Charcot-Marie-Tooth type C	YARS1	603623	INHERITANCE - Autosomal recessive GROWTH Other - Intrauterine growth retardation - Failure to thrive - Poor overall growth HEAD & NECK Head - Microcephaly (in some patients) Face - Dysmorphic facial features (in some patients) - Long face - Sloping forehead Ears - Sensorineural deafness (in most patients) - Low-set ears - Large ears Eyes - Deep-set eyes - Nystagmus - Visual impairment - Retinal d…
Valyl-tRNA synthetase 1 deficiency	Neurodevelopmental disorder with microcephaly, seizures, and cortical atrophy	VARS1	192150	INHERITANCE - Autosomal recessive HEAD & NECK Head - Microcephaly, progressive (up to -9 SD) - Small anterior fontanel Face - Sloping forehead - Micrognathia Ears - Low-set ears Eyes - Long eyelashes - Myopia - Astigmatism Nose - Short nose - Flat nasal bridge ABDOMEN Gastrointestinal - Swallowing difficulties SKELETAL - Distal contractures MUSCLE, SOFT TISSUES - Hypotonia, generalized NEUROLOGIC…
AIMP1/p43 deficiency	Hypomyelinating leukodystrophy type 3	AIMP1	603605	INHERITANCE - Autosomal recessive GROWTH Other - Failure to thrive HEAD & NECK Head - Microcephaly Face - Coarse facies Eyes - Horizontal or rotary nystagmus - Pale fundi - Slow pupillary reflexes - Impaired vision SKELETAL - Joint contractures, progressive Spine - Kyphoscoliosis MUSCLE, SOFT TISSUES - Atrophy of the lower limbs NEUROLOGIC Central Nervous System - Global developmental delay, seve…
AIMP2/p38 deficiency	Hypomyelinating leukodystrophy type 17	AIMP2	600859	INHERITANCE - Autosomal recessive GROWTH Height - Short stature Other - Poor overall growth HEAD & NECK Head - Microcephaly (-10 SD) Face - Dysmorphic features, variable - Prognathism Nose - Low hanging columella - Anteverted nostrils Mouth - Thick lip vermilion - Gum hypertrophy Teeth - Widely spaced teeth RESPIRATORY - Breathing difficulties ABDOMEN Gastrointestinal - Poor feeding SKELETAL - Co…
		NUP133		INHERITANCE - Autosomal recessive GROWTH Other - Poor overall growth HEAD & NECK Head - Microcephaly Face - Dysmorphic facial features (in some patients) - Narrow forehead Eyes - Strabismus Teeth - Enamel hypoplasia CARDIOVASCULAR Vascular - Hypertension secondary to renal disease GENITOURINARY Kidneys - Nephrotic syndrome - Focal segmental glomerulosclerosis - Interstitial fibrosis - Tubular atr…
16.5 Disorders of ribosomal biogenesis
Wiedemann-Rautenstrauch syndrome		POLR3A	614258	INHERITANCE - Autosomal recessive GROWTH Height - Short stature HEAD & NECK Eyes - Abnormal smooth pursuit - Vertical gaze limitation - Nystagmus - Myopia - Optic atrophy (in some patients) Mouth - Drooling (in some patients) Teeth - Delayed dentition - Delayed eruption of the upper median incisors - Hypodontia (in most patients) - Oligodontia (in most patients) ABDOMEN Gastrointestinal - Dysphag…
POLR3-related leukodystrophy (hypomyelinating leukodystrophy type 8)		POLR3B	614366	INHERITANCE - Autosomal recessive GROWTH Height - Short stature HEAD & NECK Eyes - Myopia - Nystagmus - Abnormal smooth pursuit - Vertical gaze limitation Teeth - Hypodontia (variable) - Oligodontia (variable) - Delayed eruption - Malpositioning ABDOMEN Gastrointestinal - Dysphagia (1 patient) NEUROLOGIC Central Nervous System - Mildly delayed or normal early development - Cerebellar ataxia - Uns…	https://pubmed.ncbi.nlm.nih.gov/33417887/
Childhood-onset motor and cognitive regression syndrome with extrapyramidal movement disorder		UBTF	600673	INHERITANCE - Autosomal dominant GROWTH Weight - Low weight HEAD & NECK Head - Decreased head circumference, postnatal, progressive ABDOMEN Gastrointestinal - Feeding difficulties - Dysphagia NEUROLOGIC Central Nervous System - Delayed psychomotor development, mild, in infancy (in some patients) - Psychomotor regression - Neurodegeneration - Cognitive decline - Intellectual disability, profound -…
Leukoencephalopathy with brain calcifications and cysts		SNORD118	616663	INHERITANCE - Autosomal recessive NEUROLOGIC Central Nervous System - Developmental delay - Seizures - Gait abnormalities - Spasticity - Dystonia - Ataxia - Dysarthria - Hemiplegia - Tremor - Cognitive decline - Extrapyramidal signs - Pyramidal signs - Intracerebral cysts - Intracranial calcifications - Leukodystrophy MISCELLANEOUS - Onset usually in childhood - Later onset has been reported - Hi…
Bowen-Conradi syndrome		EMG1	611531	INHERITANCE - Autosomal recessive GROWTH Weight - Low birth weight Other - Small for gestational age HEAD & NECK Head - Microcephaly Face - Micrognathia Nose - Prominent nose Mouth - Cleft lip/palate (less common) CARDIOVASCULAR Heart - Congenital heart defect (less common) ABDOMEN Gastrointestinal - Uncoordinated swallowing GENITOURINARY Internal Genitalia (Male) - Undescended testes SKELETAL Pe…
Cytosolic large ribosomal subunit 10 deficiency		RPL10	312173	INHERITANCE - X-linked recessive GROWTH Height - Short stature Other - Intrauterine growth retardation - Poor growth HEAD & NECK Head - Microcephaly, progressive (variable, -2 to -9 SD) - Dolichocephaly Face - Prognathism - Long philtrum - Flat philtrum - Microretrognathia Ears - Prominent ears - Hearing loss (in some patients) Eyes - Epicanthal folds - Myopia Nose - Broad nasal bridge Mouth - Sm…
17 Disorders of tetrapyrrole metabolism
17.1 Disorders of heme synthesis and porphyrias
Porphobilinogen deaminase deficiency	Acute intermittent porphyria	HMBS	609806	INHERITANCE - Autosomal dominant CARDIOVASCULAR Heart - Tachycardia Vascular - Hypertension RESPIRATORY Lung - Respiratory paralysis ABDOMEN Gastrointestinal - Nausea - Vomiting - Diarrhea - Abdominal pain - Constipation - Paralytic ileus GENITOURINARY Bladder - Urinary retention - Dysuria - Urinary incontinence NEUROLOGIC Central Nervous System - Acute episodes of neuropathic symptoms - Paraesth…
17.2 Disorders of heme degradation and bilirubin metabolism
COMPLEX MOLECULE AND ORGANELLE METABOLISM
18 Congenital disorders of glycosylation
18.1 Disorders of N-linked protein glycosylation
PMM2-CDG		PMM2	601785	INHERITANCE - Autosomal recessive GROWTH Weight - Failure to thrive HEAD & NECK Head - Microcephaly (50% of patients) Face - Prominent forehead Ears - Large ears Eyes - Abnormal eye movements - Internal strabismus - Retinitis pigmentosa - Nystagmus Nose - Flat nasal bridge Mouth - Thin upper lip CARDIOVASCULAR Heart - Pericardial effusion - Cardiomyopathy CHEST Breasts - Inverted nipples ABDOMEN …
DPAGT1-CDG		DPAGT1	191350	INHERITANCE - Autosomal recessive HEAD & NECK Head - Microcephaly Face - Dysmorphic features Eyes - Cataracts - Nystagmus - Strabismus RESPIRATORY - Respiratory insufficiency - Asphyxia - Apnea CHEST Breasts - Inverted nipples GENITOURINARY Internal Genitalia (Male) - Cryptorchidism (1 patient) SKELETAL - Joint contractures Hands - Fifth finger clinodactyly - Single flexion crease - Fetal fat pad…
ALG13-CDG		ALG13	300776	INHERITANCE - X-linked HEAD & NECK Head - Microcephaly (male patient A) Face - Dysmorphic facial features - Coarse features Ears - Low-set ears Eyes - Hypertelorism - Poor eye contact - Cortical visual impairment - Optic nerve atrophy - Nystagmus - Swelling of the eyelids (male patient A) Nose - Upturned nose Mouth - High-arched palate ABDOMEN Liver - Hepatomegaly (male patient A) Gastrointestina…
ALG14-CDG		ALG14	612866	INHERITANCE - Autosomal recessive HEAD & NECK Face - Coarse features Mouth - Prognathism NEUROLOGIC Central Nervous System - Global developmental delay - Infantile spasms - Epilepsy - Delayed myelination of parietal lobes (in 1 patient) - Lack of speech development Behavioral Psychiatric Manifestations - Aggression - Hyperactivity - Self-injurious behaviors - Autism - Anxiety MISCELLANEOUS - Base…
ALG1-CDG		ALG1	605907	INHERITANCE - Autosomal recessive GROWTH Other - Intrauterine growth retardation HEAD & NECK Head - Large fontanel - Microcephaly Face - Micrognathia Eyes - Partial blindness (in some) - Abnormal VEP - Hypertelorism Nose - Small, turned-up nose Mouth - Thin lips CARDIOVASCULAR Heart - Cardiomyopathy (variable) ABDOMEN Liver - Hepatomegaly (variable) Spleen - Splenomegaly (variable) GENITOURINARY …
ALG2-CDG		ALG2	607905	INHERITANCE - Autosomal recessive HEAD & NECK Eyes - Coloboma - Cataract - Poor vision - Nystagmus ABDOMEN Liver - Hepatomegaly NEUROLOGIC Central Nervous System - Delayed psychomotor development, severe - Mental retardation - Seizures - Hypsarrhythmia - Hyperreflexia - Delayed cerebral myelination - Decreased white matter HEMATOLOGY - Coagulation abnormalities LABORATORY ABNORMALITIES - Increase…
ALG11-CDG		ALG11	613666	INHERITANCE - Autosomal recessive HEAD & NECK Head - Small head (rare) Face - High forehead (rare) Ears - Sensorineural deafness (rare) Eyes - Delayed pupillary responses (in some patients) - Lack of blink reflex (in some patients) - Poor response to light (in some patients) - Strabismus CHEST Breasts - Inverted nipples (rare) ABDOMEN Gastrointestinal - Poor feeding - Recurrent vomiting SKIN, NAI…
RFT1-CDG		RFT1	611908	INHERITANCE - Autosomal recessive GROWTH Height - Short stature Other - Failure to thrive HEAD & NECK Head - Microcephaly Face - Micrognathia Ears - Sensorineural deafness Eyes - Decreased visual acuity - Lack of eye contact Neck - Short neck RESPIRATORY - Respiratory insufficiency CHEST Breasts - Inverted nipples ABDOMEN Liver - Hepatomegaly (in some patients) Gastrointestinal - Feeding difficul…
ALG3-CDG		ALG3	608750	INHERITANCE - Autosomal recessive GROWTH Other - Failure to thrive HEAD & NECK Head - Microcephaly Ears - Large ears Eyes - Optic atrophy - Iris coloboma - Severe visual impairment - Electroretinography (ERG) shows decreased amplitudes - Epicanthus - Strabismus Nose - Broad, flat bridge - Bulbous nose Mouth - Bifid uvula - High-arched palate ABDOMEN Gastrointestinal - Vomiting - Diarrhea - Food i…
ALG9-CDG		ALG9	606941	INHERITANCE - Autosomal recessive GROWTH Other - Failure to thrive HEAD & NECK Head - Microcephaly - Frontal bossing Face - Dysmorphic facial features, variable (in some patients) - Long philtrum Ears - Low-set ears Eyes - Hypertelorism - Esotropia Nose - Depressed nasal bridge - Short nose Mouth - Large mouth Neck - Short neck CARDIOVASCULAR Heart - Congenital heart disease - Septal defects - Pe…
ALG6-CDG		ALG6	604566	INHERITANCE - Autosomal recessive HEAD & NECK Eyes - Strabismus NEUROLOGIC Central Nervous System - Axial hypotonia - Psychomotor retardation - Areflexia - Seizures - Ataxia HEMATOLOGY - Factor XI deficiency LABORATORY ABNORMALITIES - Elevated serum transaminases during infections - Abnormal isoelectric focusing of serum transferrin (type 1 pattern) - Dolichyl-P-Glc:Man(9)GlcNAc(2)-PP-dolichyl gl…
STT3A-CDG		STT3A	601134	INHERITANCE - Autosomal recessive GROWTH Other - Failure to thrive HEAD & NECK Head - Microcephaly Eyes - Poor visual tracking - Optic atrophy ABDOMEN Gastrointestinal - Poor feeding NEUROLOGIC Central Nervous System - Delayed psychomotor development - Mental retardation - Hypotonia - Seizures - Cerebellar atrophy LABORATORY ABNORMALITIES - Abnormal glycosylation of serum transferrin, type 1 patt…
STT3B-CDG		STT3B	608605	INHERITANCE - Autosomal recessive GROWTH Other - Intrauterine growth retardation - Failure to thrive HEAD & NECK Head - Microcephaly Eyes - Optic nerve atrophy - No visual tracking RESPIRATORY - Respiratory difficulties ABDOMEN Liver - Liver dysfunction Gastrointestinal - Feeding problems GENITOURINARY External Genitalia (Male) - Micropenis - Hypoplastic scrotum Internal Genitalia (Male) - Crypto…
OSTC-CDG		OSTC	619023	microcephaly, dysmorphic facies, congenital heart defect, focal epilepsy, infantile spasms, skeletal dysplasia, and a type 1 serum transferrin isoelectrofocusing	https://pubmed.ncbi.nlm.nih.gov/32267060/
SSR4-CDG		SSR4	300090	INHERITANCE - X-linked recessive GROWTH Other - Failure to thrive HEAD & NECK Head - Microcephaly Face - Micrognathia Ears - Large ears Eyes - Deep-set eyes - Strabismus Mouth - Large mouth - Thin vermilion of the upper lip Teeth - Widely spaced teeth Neck - Excess skin around the neck RESPIRATORY - Respiratory distress in infancy ABDOMEN Gastrointestinal - Poor feeding - Gastric reflux GENITOURI…
MOGS-CDG		MOGS	601336	INHERITANCE - Autosomal recessive HEAD & NECK Head - Prominent occiput Face - Retrognathia Ears - Hearing loss, sensorineural Eyes - Short palpebral fissures - Long eyelashes - Optic nerve atrophy Nose - Broad nose Mouth - High-arched palate RESPIRATORY - Hypoventilation ABDOMEN Liver - Hepatomegaly Gastrointestinal - Feeding problems SKELETAL - Recurrent fractures Spine - Thoracic scoliosis Hand…
MAN1B1-CDG		MAN1B1	604346	INHERITANCE - Autosomal recessive GROWTH Weight - Obesity HEAD & NECK Head - Dolichocephaly, mild Face - Long face - Flat philtrum - Short philtrum - Malar flattening - Pointed chin - Triangular chin Eyes - Downslanting palpebral fissures - Hypertelorism - Broad eyebrows - Long eyebrows Nose - Broad nasal root - Prominent nose Mouth - Thin upper lip CHEST Ribs Sternum Clavicles & Scapulae - Pectu…
MGAT2-CDG		MGAT2	602616	INHERITANCE - Autosomal recessive GROWTH Height - Short stature Other - Failure to thrive - Postnatal growth retardation HEAD & NECK Head - Macrocephaly - Microcephaly - Brachycephaly Face - Retrognathia - Malar underdevelopment - Obtuse lower incisor mandibular plane angle Ears - Large dysplastic ears - Posteriorly rotated ears - Hearing loss, sensorineural Eyes - Downslanting palpebral fissures…
FUT8-CDG		FUT8	602589	INHERITANCE - Autosomal recessive GROWTH Height - Short stature Other - Intrauterine growth retardation (IUGR) - Failure to thrive HEAD & NECK Head - Microcephaly Face - Dysmorphic facial features, variable - Broad forehead - Bitemporal narrowing - Retrognathia Eyes - Buphthalmos - Glaucoma Nose - Wide nasal bridge - Short nose Mouth - High-arched palate CARDIOVASCULAR Heart - Septal defects (1 p…
FUK-CDG		FCSK	608675	INHERITANCE - Autosomal recessive HEAD & NECK Eyes - Visual impairment - Maculopathy - Optic atrophy - Cortical blindness - Nystagmus - Strabismus RESPIRATORY - Respiratory insufficiency ABDOMEN Gastrointestinal - Poor feeding - Gastroesophageal reflux - Motility problems - Tube feeding SKELETAL - Contractures MUSCLE, SOFT TISSUES - Hypotonia NEUROLOGIC Central Nervous System - Global development…
18.2 Disorders of O-linked protein glycosylation
18.2.1 Disorders of O-mannosylation
POMT1-CDG	Muscular dystrophy-dystroglycanopathy (MDDG) type A1 (severe); MDDGB1 (intermediate); MDDGC1 (milder)	POMT1	607423	INHERITANCE - Autosomal recessive HEAD & NECK Head - Microcephaly Ears - Microtia (WWS) - Absent auditory canals (WWS) Eyes - Retinal atrophy - Cataract - Glaucoma - Corneal clouding - Myopia - Microphthalmia (WWS) - Buphthalmos (WWS) - Megalocornea (WWS) - Exophthalmia (WWS) - Vitreoretinal dysgenesis (WWS) - Retinal detachment (WWS) - Retinal malformations (WWS) - Retinal dysplasia (WWS) - Ante…
POMT2-CDG	MDDGA2; MDDGB2; MDDGC2	POMT2	607439	INHERITANCE - Autosomal recessive HEAD & NECK Head - Microcephaly Eyes - Cataract - Glaucoma - Myopia - Buphthalmos (WWS) - Peters anomaly (WWS) - Microphthalmia (WWS) - Persistent pupillary membrane (1 patient, WWS) - Hypermetropia (MEB) Mouth - Cleft lip (1 patient, WWS) - Cleft palate (1 patient, WWS) - Macroglossia (MEB) SKELETAL - Congenital contractures Spine - Rigid spine (MEB) - Scoliosis…
POMGNT1-CDG	MDDGA3; MDDGB3; MDDGC3; retinitis pigmentosa type 76	POMGNT1	606822	INHERITANCE - Autosomal recessive HEAD & NECK Head - Microcephaly Face - Midface hypoplasia - Micrognathia, mild Eyes - Myopia - Retinal dysplasia (WWS) - Microphthalmia - Coloboma - Myopia - Glaucoma - Cataracts - Chorioectopia - Choioretinal atrophy - Optic nerve atrophy - Pallor of optic discs - Retinal hypoplasia - Retinal degeneration - Corneal opacities - Buphthalmos - Anterior chamber dysg…
B3GALNT2-CDG	MDDGA11	B3GALNT2	610194	INHERITANCE - Autosomal recessive HEAD & NECK Eyes - Optic nerve hypoplasia - Retinal detachment - Myopia - Cataracts - Microphthalmia - Blindness MUSCLE, SOFT TISSUES - Hypotonia, severe - Muscular dystrophy - Decreased glycosylation of alpha-dystroglycan seen on muscle biopsy NEUROLOGIC Central Nervous System - Delayed psychomotor development, severe - Lack of acquisition of motor milestones - …	https://pubmed.ncbi.nlm.nih.gov/29273094/
POMK-CDG	MDDGA12; MDDGC12	POMK	615247	INHERITANCE - Autosomal recessive HEAD & NECK Head - Microcephaly, progressive (1 patient) - Poor head control Ears - Sensorineural hearing loss Eyes - Microphthalmia - Retinal degeneration - Large eyes - Decreased visual acuity - Cataract - Coloboma RESPIRATORY - Respiratory insufficiency due to muscle weakness ABDOMEN Gastrointestinal - Feeding problems SKELETAL - Joint contractures Spine - Sco…
FKTN-CDG	MDDGA4; MDDGB4; MDDGC4	FKTN	607440	INHERITANCE - Autosomal recessive HEAD & NECK Eyes - Optic atrophy - Retinal detachment - Abnormal eye movements - Strabismus - Myopia - Hyperopia - Cataracts - Microphthalmia - Retinal dysplasia (1 patient) CARDIOVASCULAR Heart - Myocardial fibrosis - Dilated cardiomyopathy (onset in second decade) - Cardiac defects (reported in 1 patient) - Atrial septal defect - Double subaortic ventricular de…
FKRP-CDG	MDDGA5; MDDGB5; MDDGC5	FKRP	606596	INHERITANCE - Autosomal recessive HEAD & NECK Eyes - Microphthalmia - Corneal clouding - Cataract - Coloboma - Retinal pigmentary changes - Roving eye movements - Myopia - Lack of pupillary reflexes - Retinal detachment CARDIOVASCULAR Heart - Left ventricular hypertrophy RESPIRATORY - Respiratory insufficiency MUSCLE, SOFT TISSUES - Muscular dystrophy - Hypotonia, severe NEUROLOGIC Central Nervou…
B4GAT1-CDG	MDDGA13	B4GAT1	605517	INHERITANCE - Autosomal recessive HEAD & NECK Eyes - Retinal dysplasia - Optic nerve dysplasia - Cloudy corneas - Blindness GENITOURINARY External Genitalia (Male) - Testicular hypoplasia - Micropenis Kidneys - Dysplastic kidneys - Renal cysts - Hydronephrosis MUSCLE, SOFT TISSUES - Hypotonia, severe - Decreased glycosylation of alpha-dystroglycan seen on muscle biopsy - Muscular dystrophy NEUROL…
18.2.2 Disorders of O-fucosylation
18.2.3 Disorders of glycosaminoglycan synthesis and O-xylosylation
Autosomal recessive EXT2-related syndrome		EXT2	608210	INHERITANCE - Autosomal recessive HEAD & NECK Head - Macrocephaly - Microcephaly Face - Coarse facies - Long hypoplastic philtrum Ears - Preauricular tags Eyes - Hypertelorism - Strabismus Nose - Bulbous nasal tip Mouth - Gingival hypertrophy CARDIOVASCULAR Heart - Ventricular septal defect (in some patients) - Patent ductus arteriosus (in some patients) ABDOMEN Gastrointestinal - Gastroesophagea…
EXTL3-CDG	Immunoskeletal dysplasia with neurodevelopmental abnormalities	EXTL3	605744	INHERITANCE - Autosomal recessive GROWTH Height - Short stature, disproportionate HEAD & NECK Face - Coarse facies - Full cheeks Eyes - Hypertelorism (in some patients) Nose - Prominent nose - Depressed nasal bridge - Broad nasal tip RESPIRATORY Airways - Severe narrowing of laryngotracheal tract (rare) CHEST Ribs Sternum Clavicles & Scapulae - Pectus excavatum (in some patients) - Rib deformity …
NDST1-CDG	Autosomal recessive intellectual disability type 46	NDST1	600853	INHERITANCE - Autosomal recessive GROWTH Other - Poor growth MUSCLE, SOFT TISSUES - Hypotonia NEUROLOGIC Central Nervous System - Delayed psychomotor development - Mental retardation - Poor speech - Seizures (in some patients) Behavioral Psychiatric Manifestations - Agitation - Aggression - Sleep disturbances MISCELLANEOUS - Onset in infancy or early childhood
HS6ST2-CDG	X-linked intellectual disability, Paganini-Miozzo type	HS6ST2	301025	INHERITANCE - X-linked recessive HEAD & NECK Face - Large forehead - Triangular face - Prognathism, mild Ears - Low-set ears - Malrotated ears - Small ears Eyes - High myopia (-6 diopters) - Chorioretinopathy - Deep-set eyes - Downslanted palpebral fissures - Downslanted eyebrows Mouth - Thin lips - Downturned corners of the mouth ABDOMEN Gastrointestinal - Poor feeding GENITOURINARY Bladder - Ur…
18.2.4 Other disorders of O-linked protein glycosylation
18.3 Disorders of lipid glycosylation
18.3.1 Disorders of glycosylphosphatidylinositol biosynthesis
PIGA-CDG	Multiple congenital anomalies-hypotonia-seizures syndrome type 2; GPI biosynthesis defect type 4; early infantile epileptic encephalopathy type 2	PIGA	311770	developmental delay with early-onset epilepsy, severe dysmorphic signs, multi-visceral anomalies and early death
PIGC-CDG	GPI biosynthesis defect type 16; autosomal recessive intellectual disability type 62	PIGC	601730	INHERITANCE - Autosomal recessive NEUROLOGIC Central Nervous System - Global developmental delay - Intellectual disability - Seizures - Poor speech - Delayed walking LABORATORY ABNORMALITIES - Normal serum alkaline phosphatase MISCELLANEOUS - Onset in the first year of life - Seizures may be controlled or remit with age - Three patients from 2 unrelated families have been reported (last curated D…
PIGQ-CDG		PIGQ	605754	INHERITANCE - Autosomal recessive HEAD & NECK Head - Plagiocephaly (patient A) Face - Coarse facial features (patient A) - Smooth philtrum - Long philtrum - Micrognathia - Full cheeks Ears - Fleshy ear lobes Eyes - Hooded upper eyelids - Ptosis - Telecanthus - Vertical nystagmus - Hyperopia - Astigmatism - Cortical visual impairment - Alacrima - Optic atrophy Nose - Broad nasal tip - Thick alae n…
PIGH-CDG		PIGH	600154	INHERITANCE - Autosomal recessive GROWTH Other - Poor overall growth HEAD & NECK Head - Small head circumference Ears - Abnormal ears Mouth - High-arched palate SKELETAL Hands - Fifth finger clinodactyly Feet - Fifth toe clinodactyly MUSCLE, SOFT TISSUES - Hypotonia NEUROLOGIC Central Nervous System - Normal early development - Delayed development, mild to moderate (in some patients) - Learning d…
PIGP-CDG	GPI biosynthesis defect type 14; early infantile epileptic encephalopathy type 55	PIGP	605938	INHERITANCE - Autosomal recessive GROWTH Other - Poor growth HEAD & NECK Head - Small head circumference Eyes - Cortical visual impairment - No eye contact ABDOMEN Gastrointestinal - Feeding difficulties - Tube feeding SKELETAL - Contractures - Hyperlaxity MUSCLE, SOFT TISSUES - Axial hypotonia NEUROLOGIC Central Nervous System - Epileptic encephalopathy - Seizures, refractory - Delayed psychomot…
PIGY-CDG	Hyperphosphatasia with intellectual disability type 6; GPI biosynthesis defect type 12	PIGY	610662	INHERITANCE - Autosomal recessive GROWTH Other - Poor growth (family A) HEAD & NECK Head - Microcephaly (-3 to -5 SD) (family B) Face - Bitemporal narrowing (family A) Ears - Thickened helices (family A) - Fleshy earlobes (family A) Eyes - Congenital cataracts (family A) - Cerebral visual impairment (family A) - Deep-set eyes (family A) - Long palpebral fissures (family B) - Strabismus (family B)…
PIGL-CDG	CHIME syndrome; GPI biosynthesis defect type 5	PIGL	605947	INHERITANCE - Autosomal recessive GROWTH Height - Birth length > 90th percentile Weight - Birth weight > 90th percentile HEAD & NECK Head - Brachycephaly Face - Prominent forehead - Short philtrum Ears - Conductive hearing loss - Overfolded helices Eyes - Retinal coloboma - Hypertelorism - Epicanthal folds Nose - Broad, flat nasal bridge Mouth - Full lips - Wide mouth - Cleft palate Teeth - Widel…
PIGW-CDG	Hyperphosphatasia with intellectual disability type 5; GPI biosynthesis defect type 11	PIGW	610275	INHERITANCE - Autosomal recessive HEAD & NECK Nose - Broad nasal bridge Mouth - Tented upper lip - Large tongue NEUROLOGIC Central Nervous System - Delayed psychomotor development - Intellectual disability - Seizures, variable types - Poor or absent speech - Abnormal EEG LABORATORY ABNORMALITIES - Increased serum alkaline phosphatase (in some patients) - Decreased expression of glycosylphosphatid…
PIGM-CDG	GPI biosynthesis defect type 1	PIGM	610273	INHERITANCE - Autosomal recessive HEAD & NECK Head - Macrocephaly (in some patients) CARDIOVASCULAR Vascular - Venous thrombosis - Portal hypertension - Dilated superficial facial and abdominal veins (in some patients) ABDOMEN Liver - Hepatic venous thrombosis - Portal vein thrombosis - Portal hypertension - Hepatomegaly Spleen - Splenomegaly NEUROLOGIC Central Nervous System - Seizures, absence …
PIGV-CDG	Hyperphosphatasia with intellectual disability type 1; GPI biosynthesis defect type 2	PIGV	610274	INHERITANCE - Autosomal recessive HEAD & NECK Face - Midface hypoplasia - Prognathism Ears - Hearing impairment Eyes - Hypertelorism - Upslanting palpebral fissures - Long palpebral fissures - Arched eyebrows Nose - Broad nasal bridge - Broad nasal tip - Short nose Mouth - Cleft palate (rare) - Short philtrum - Downturned corners of the mouth - Tented mouth CARDIOVASCULAR Heart - Cardiac defects …
PIGN-CDG	Multiple congenital anomalies-hypotonia-seizures syndrome type 1; GPI biosynthesis defect type 3	PIGN	606097	INHERITANCE - Autosomal recessive GROWTH Weight - Increased birth weight HEAD & NECK Head - Macrocephaly (2 patients) - Prominent sutures Face - Coarse facies - Bitemporal narrowing - Frontal bossing - Long philtrum - Micrognathia Ears - Large, fleshy ears - Overfolded helices - Low-set ears - Posteriorly rotated ears - Cupped ears Eyes - Nystagmus - Wandering eyes - Epicanthal folds - Hypertelor…
PIGB-CDG	Developmental and epileptic encephalopathy type 80	PIGB	604122	INHERITANCE - Autosomal recessive GROWTH Other - Failure to thrive - Poor growth HEAD & NECK Face - Dysmorphic facial features - Coarse facies - Smooth philtrum - Long philtrum - Full cheeks - Micrognathia - Pointed chin Ears - Low-set ear - Posteriorly rotated ears - Upturned earlobes - Dysplastic ears - Hearing loss (in some patients) Eyes - Hypertelorism - Pale optic discs - Poor fixation - Vi…
PIGO-CDG	Hyperphosphatasia with intellectual disability type 2; GPI biosynthesis defect type 6	PIGO	614730	INHERITANCE - Autosomal recessive GROWTH Other - Poor growth HEAD & NECK Head - Microcephaly (in some patients) Ears - Hearing impairment Eyes - Hypertelorism - Long palpebral fissures - Upslanting palpebral fissures Nose - Short nose - Broad nasal bridge - Broad nasal tip Mouth - Tented mouth - Cleft palate CARDIOVASCULAR Heart - Heart defects - Atrial septal defect ABDOMEN Gastrointestinal - An…
PIGF-CDG	Onychodystrophy, osteodystrophy, impaired intellectual development and seizures syndrome; GPI biosynthesis defect type 24	PIGF	600153	INHERITANCE - Autosomal recessive GROWTH Other - Poor overall growth HEAD & NECK Head - Microcephaly (-3.2 SD) Face - Dysmorphic facial features, variable - Coarse facies - Micrognathia Ears - Anteverted ear lobes - Low-set pinna Eyes - Poor eye contact Nose - Anteverted nares - Short nose Mouth - Open mouth - Microstomia - Full lips Teeth - Small teeth - Delayed permanent dentition CARDIOVASCULA…
PIGG-CDG	Autosomal recessive intellectual disability type 53; GPI biosynthesis defect type 13	PIGG	616918	INHERITANCE - Autosomal recessive GROWTH Other - Intrauterine growth retardation (in some patients) - Poor growth (in some patients) MUSCLE, SOFT TISSUES - Hypotonia, severe NEUROLOGIC Central Nervous System - Delayed psychomotor development - Poor or absent speech - Seizures - Ataxia (in 1 family) - Thin corpus callosum (in family C) - Cerebellar hypoplasia (in family C) - Cerebral atrophy (in f…
PIGT-CDG	Multiple congenital anomalies-hypotonia-seizures syndrome type 3, GPI biosynthesis defect type 7	PIGT	610272	INHERITANCE - Autosomal recessive GROWTH Other - Macrosomia, mild HEAD & NECK Head - Macrocephaly, mild - Brachycephaly Face - High forehead - Bitemporal narrowing - Long philtrum - Deep philtrum Ears - Low-set ears Eyes - Impaired vision - Abnormal eye movements - Strabismus - Esotropia - Nystagmus - Hyperopia Nose - Depressed nasal bridge - Short nose - Anteverted nares Mouth - Open mouth - Ten…
PIGS-CDG	Developmental and epileptic encephalopathy type 95	PIGS	610271	INHERITANCE - Autosomal recessive HEAD & NECK Head - Microcephaly (in some patients) Face - Coarse facial features - Deep philtrum - Wrinkled forehead Ears - Hearing loss (in some patients) - Thick helices - Thick ears - Posteriorly rotated ears Eyes - Almond-shaped palpebral fissures - Arched eyebrows - Nystagmus - Cortical visual impairment (in some patients) - Inability to track or smile Nose …
PIGU-CDG		PIGU	608528	INHERITANCE - Autosomal recessive HEAD & NECK Head - Poor head control Face - Dysmorphic facies, variable - Long face - High forehead - Bitemporal narrowing - Malar flattening - Smooth philtrum Ears - Low-set ears - Posteriorly rotated ears Eyes - Strabismus - Epicanthal folds - Poor eye contact - Lack of fixation - Cortical visual impairment - Optic atrophy (1 patient) Nose - Depressed nasal bri…
PIGK-CDG		PIGK	605087	INHERITANCE - Autosomal recessive GROWTH Other - Poor overall growth HEAD & NECK Head - Small head circumference - Plagiocephaly Face - Dysmorphic features (in some patients) - Long face - Triangular face - Myopathic face - Prominent forehead - Long philtrum Ears - Low-set ears - Dysmorphic ears Eyes - Sparse lateral eyebrows - Synophrys - Hypotelorism - Strabismus - Esotropia - Squint - Hypermet…
GPAA1-CDG	GPI biosynthesis defect type 15	GPAA1	603048	INHERITANCE - Autosomal recessive HEAD & NECK Face - Dysmorphic facial features, mild (in some patients) - Bitemporal narrowing - Prominent forehead Eyes - Myopia - Ocular apraxia - Nystagmus - Optic atrophy (rare) - Visual impairment (rare) Nose - Broad nasal root - Anteverted nares SKELETAL - Osteopenia - Osteoporosis MUSCLE, SOFT TISSUES - Hypotonia NEUROLOGIC Central Nervous System - Delayed …
PGAP1-CDG	Autosomal recessive intellectual disability type 42; GPI biosynthesis defect type 9	PGAP1	611655	INHERITANCE - Autosomal recessive GROWTH Height - Short stature Other - Failure to thrive - Poor overall growth HEAD & NECK Head - Microcephaly Face - Dysmorphic facial features Ears - Large ears Eyes - Cortical visual impairment - Retinal dystrophy - Abnormal electroretinogram (in some patients) - Nystagmus - Strabismus - Deep-set eyes Nose - Flattened nasal root Mouth - Large mouth Teeth - Abno…
PGAP3-CDG	Hyperphosphatasia with intellectual disability type 4; GPI biosynthesis defect type 1	PGAP3	611801	INHERITANCE - Autosomal recessive GROWTH Other - Poor growth (1 patient) HEAD & NECK Head - Microcephaly (-2 to -3 SD) (in some patients) - Large anterior fontanel (in 1 family) Ears - Large fleshy earlobes - Hearing loss (in some patients) - Ear pit Eyes - Hypertelorism - Upslanting palpebral fissures - Epicanthal folds Nose - Broad nasal bridge - Broad nasal tip Mouth - Tented upper lip - Thin …
PGAP2-CDG	Hyperphosphatasia with intellectual disability type 3; GPI biosynthesis defect type 8	PGAP2	615187	INHERITANCE - Autosomal recessive HEAD & NECK Head - Microcephaly (in some patients) Ears - Hearing impairment Nose - Broad nasal bridge - Broad nasal tip - Short nose Mouth - Cleft palate - Tented upper lip MUSCLE, SOFT TISSUES - Hypotonia NEUROLOGIC Central Nervous System - Delayed psychomotor development - Mental retardation, severe - Intellectual disability, mild (in some patients) - Hypotoni…
18.3.2 Other disorders of lipid glycosylation
ST3GAL5-CDG	GM3 synthase deficiency; Amish infantile epilepsy syndrome; salt and pepper developmental regression syndrome	ST3GAL5	604402	INHERITANCE - Autosomal recessive GROWTH Other - Failure to thrive HEAD & NECK Head - Microcephaly (in some patients) Ears - Deafness (in some patients) Eyes - Optic atrophy - Loss of vision - Decreased eye contact - Eye deviation - Cortical visual impairment ABDOMEN Gastrointestinal - Poor feeding - Vomiting SKIN, NAILS, & HAIR Skin - Dyspigmentation - Hyperpigmented 2 to 5-mm macules mainly on …
ST3GAL3-CDG	GD1a/GT1b synthase deficiency	ST3GAL3	606494	INHERITANCE - Autosomal recessive NEUROLOGIC Central Nervous System - Delayed psychomotor development - Seizures, infantile-onset - Mental retardation, profound - Lack of speech development - Poor eye contact - Inability to hold head - Hypotonia - Primitive reflexes - Inability to walk independently - Hypsarrhythmia Behavioral Psychiatric Manifestations - Irritability MISCELLANEOUS - Onset in the…
18.4 Disorders of multiple glycosylation pathways
18.4.1 Disorders of dolichol metabolism
DHDDS-CDG		DHDDS	608172	INHERITANCE - Autosomal dominant GROWTH Height - Short stature (in some patients) MUSCLE, SOFT TISSUES - Hypotonia NEUROLOGIC Central Nervous System - Global developmental delay - Seizures, multiple types - Myoclonic seizures - EEG abnormalities - Intellectual disability - Speech delay - Involuntary movements - Ataxia - Tremor - Dystonia - Bradykinesia - Rigidity MISCELLANEOUS - Seizure onset in …
NUS1-CDG		NUS1	610463	INHERITANCE - Autosomal recessive GROWTH Other - Intrauterine growth retardation (IUGR) - Failure to thrive HEAD & NECK Head - Microcephaly Ears - Hearing impairment Eyes - Visual impairment - Retinal pigmentary mottling - Macular lesions SKELETAL Spine - Scoliosis, congenital SKIN, NAILS, & HAIR Hair - Hypertrichosis MUSCLE, SOFT TISSUES - Hypotonia NEUROLOGIC Central Nervous System - Delayed ps…
DOLK-CDG		DOLK	610746	INHERITANCE - Autosomal recessive GROWTH Height - Normal birth length Weight - Normal birth weight Other - Failure to thrive HEAD & NECK Head - Normal birth head circumference - Microcephaly, acquired Eyes - Sparse eyebrows - Sparse eyelashes CARDIOVASCULAR Heart - Dilated cardiomyopathy SKIN, NAILS, & HAIR Skin - Ichthyosis Hair - Sparse eyebrows - Sparse eyelashes - Minimal hair growth NEUROLOG…
DPM1-CDG		DPM1	603503	INHERITANCE - Autosomal recessive GROWTH Other - Failure to thrive HEAD & NECK Head - Microcephaly, acquired - Flat occiput Face - Smooth philtrum - Micrognathia Eyes - Hypertelorism - Strabismus - Nystagmus - Downslanting palpebral fissures - Cortical blindness - Optic atrophy - Retinopathy Nose - Flat nasal bridge Mouth - High, narrow palate - 'Gothic' palate - Inverted 'V-shaped' mouth CARDIOV…
DPM2-CDG		DPM2	603564	INHERITANCE - Autosomal recessive HEAD & NECK Head - Microcephaly, postnatal Face - Myopathic facies - Micrognathia Eyes - Hypotelorism - Optic atrophy (in 1 of 3 patients) - Strabismus Nose - Small nose Mouth - High-arched palate - Thin upper lip CARDIOVASCULAR Heart - Bicuspid aortic valve (in one patient) - Aortic stenosis (in one patient) RESPIRATORY - Respiratory distress at birth ABDOMEN Ga…
DPM3-CDG		DPM3	605951	INHERITANCE - Autosomal recessive MUSCLE, SOFT TISSUES - Myopathy - Normal muscle strength - Increased fiber size variability on muscle biopsy - Increased central nuclei - Decreased alpha-dystroglycan NEUROLOGIC Central Nervous System - Delayed motor development - Walking by age 3 years - Absence seizures - Impaired intellectual development, mild - Learning difficulties - Nonspecific white matter…
MPDU1-CDG		MPDU1	604041	INHERITANCE - Autosomal recessive GROWTH Other - Failure to thrive - Poor overall growth HEAD & NECK Head - Microcephaly Eyes - Lack of visual fixation - Amaurosis - Nystagmus - Strabismus - Absent electroretinogram response (2 patients) - Optic atrophy - Pale papillae RESPIRATORY - Apnea, recurrent (1 patient) ABDOMEN Gastrointestinal - Poor feeding (in some patients) SKELETAL - Contractures SKI…
18.4.2 Disorders of Golgi transport
SLC35A1-CDG		SLC35A1	605634	INHERITANCE - Autosomal recessive HEAD & NECK Head - Microcephaly - Flat occiput (patient B) Face - Short philtrum (patient B) Eyes - Hypotelorism (patient B) - Deep-set eyes (patient B) - Nystagmus (patient C) Neck - Webbed neck (patient B) CARDIOVASCULAR Heart - Aortic insufficiency (patient B) GENITOURINARY Kidneys - Renal tubulopathy (patient B) SKELETAL - Joint hyperlaxity Hands - Clinodacty…
SLC35A2-CDG	Early infantile epileptic encephalopathy 22	SLC35A2	314375	INHERITANCE - X-linked dominant - Somatic mosaicism (in males) HEAD & NECK Head - Microcephaly Face - Dysmorphic features - Coarse facies - Maxillary prognathism Eyes - Nystagmus - Retinitis pigmentosa - Ocular flutter - Thick eyebrows Nose - Broad nasal bridge Mouth - Open mouth - Thick lips ABDOMEN Gastrointestinal - Gastroesophageal reflux (1 patient) GENITOURINARY Kidneys - Acute nephrotic sy…
SLC35A3-CDG		SLC35A3	605632	INHERITANCE - Autosomal recessive HEAD & NECK Head - Microcephaly Face - Microretrognathia SKELETAL - Arthrogryposis - Joint contractures Pelvis - Hip dislocation - Dysplasia of the acetabulae Limbs - Knee dislocation Hands - Flexion contractures of the fingers - Deviation of the distal phalanges - Swan-neck deformities of the distal phalanges Feet - Deviation of the distal phalanges - Swan-neck …
SLC35C1-CDG		SLC35C1	605881	INHERITANCE - Autosomal recessive GROWTH Height - Short stature HEAD & NECK Head - Microcephaly Ears - Otitis media Mouth - Periodontitis RESPIRATORY Lung - Pneumonia SKIN, NAILS, & HAIR Skin - Localized cellulitis MUSCLE, SOFT TISSUES - Hypotonia - Localized cellulitis NEUROLOGIC Central Nervous System - Severe mental retardation - Cortical atrophy - Seizures HEMATOLOGY - Bombay (hh) blood pheno…
18.4.3 Disorders of Golgi homeostasis
ATP6V0A2-CDG	Autosomal recessive cutis laxa type 2A (wrinkly skin syndrome)	ATP6V0A2	611716	INHERITANCE - Autosomal recessive GROWTH Other - Intrauterine growth retardation (IUGR) - Failure to thrive HEAD & NECK Head - Microcephaly Face - Midface hypoplasia - Long philtrum - Flat face Ears - Low-set ears Eyes - Downslanting palpebral fissures - Strabismus - Myopia Nose - Short nose - Anteverted nares Mouth - Small mouth - High-arched palate Teeth - Dental caries ABDOMEN Gastrointestinal…
ATP6V1A-CDG	Autosomal recessive cutis laxa type 2D	ATP6V1A	607027	INHERITANCE - Autosomal dominant GROWTH Other - Poor overall growth (in some patients) HEAD & NECK Head - Microcephaly (in some patients) Face - Dysmorphic features, mild, nonspecific (in some patients) Eyes - Hypermetropia - Optic atrophy - Iris coloboma - Poor or absent visual fixation MUSCLE, SOFT TISSUES - Hypotonia NEUROLOGIC Central Nervous System - Delayed psychomotor development - Intelle…
ATP6AP1-CDG	Immunodeficiency type 47	ATP6AP1	300197	INHERITANCE - X-linked recessive HEAD & NECK Ears - Hearing loss, sensorineural (1 family) Eyes - Hyperopia (1 family) CARDIOVASCULAR Heart - Dilated aortic sinus (in 1 patient) CHEST Diaphragm - Diaphragmatic hernia (in 1 patient) ABDOMEN Liver - Hepatopathy - Hepatomegaly - Steatosis - Hepatic fibrosis - Cirrhosis - Abnormal mitochondria Pancreas - Exocrine pancreatic insufficiency (one patient…
ATP6AP2-CDG	X-linked intellectual disability, Hedera type	ATP6AP2	300556	INHERITANCE - X-linked recessive NEUROLOGIC Central Nervous System - Delayed motor development - Delayed speech acquisition - Impaired intellectual development - Seizures, generalized tonic-clonic - 'Drop' attacks - Spasticity - Abnormal movements - Extensor plantar responses - Parkinsonism (family A) - Bradykinesia (family A) - Gait difficulties (family A) - Hypomimia (family A) - Action tremor …
CCDC115-CDG		CCDC115	613734	INHERITANCE - Autosomal recessive HEAD & NECK Face - Dysmorphic facial features, mild (in some patients) - Long face (in some patients) Eyes - Ptosis (in some patients) - Downslanting palpebral fissures (in some patients) ABDOMEN Liver - Hepatomegaly - Liver dysfunction - Liver fibrosis - Cholestatic liver disease, progressive - Cirrhosis - Copper accumulation (in some patients) Spleen - Splenome…
TMEM165-CDG	TMEM165-CDG	TMEM165	614726	INHERITANCE - Autosomal recessive GROWTH Weight - Short stature Other - Failure to thrive - Growth retardation HEAD & NECK Head - Microcephaly, acquired Face - Dysmorphic features - Midface hypoplasia (1 patient) Ears - Low-set ears - Posteriorly rotated ears Eyes - Eye abnormalities Teeth - Amelogenesis imperfecta (1 patient) CHEST Ribs Sternum Clavicles & Scapulae - Dysplastic ribs (1 patient) …
18.4.4 Disorders of sialic acid metabolism
UDP-N-acetylglucosamine-2-epimerase/N-acetylmannosamine kinase superactivity	Sialuria	GNE	603824	INHERITANCE - Autosomal dominant GROWTH Other - Normal growth HEAD & NECK Face - Coarse facial features - Prominent forehead - Long, smooth philtrum Ears - Low-set ears Eyes - Synophrys - Epicanthal folds - Hypertelorism - Periorbital fullness Nose - Broad nasal bridge - High-arched palate - Thin upper lip RESPIRATORY - Sleep apnea CHEST External Features - Small chest Breasts - Hypoplastic nippl…
N-acetylneuraminic acid-9-phosphate synthase deficiency	NANS-CDG; spondyloepimetaphyseal dysplasia Camera-Genevieve type	NANS	605202	INHERITANCE - Autosomal recessive HEAD & NECK Head - Microcephaly - Brachycephaly - Prominent forehead Face - Coarse face Ears - Simple ears Eyes - Synophrys - Nystagmus - Epicanthal folds - Strabismus (in some patients) Nose - Broad nose - Sunken nasal bridge - Prominent bulbous nasal tip Mouth - Full lips - Eversion of lower lip Teeth - Dental misalignment (in some patients) Neck - Short neck S…
18.4.5 Other disorders of multiple glycosylation pathways
PGM1-CDG	PGM1-CDG; glycogen storage disease type 14	PGM1	171900	INHERITANCE - Autosomal recessive GROWTH Height - Short stature HEAD & NECK Face - Micrognathia - Pierre-Robin sequence Mouth - Cleft palate - Bifid uvula CARDIOVASCULAR Heart - Dilated cardiomyopathy (in some patients) - Tachycardia Vascular - Cerebral thrombosis (rare) RESPIRATORY - Dyspnea (rare) ABDOMEN Liver - Hepatopathy - Hepatitis, chronic - Steatosis - Hepatic fibrosis - Glycogen accumul…
GMPPB-CDG	MDDGA14; MDDGB14; MDDGC14	GMPPB	615320	INHERITANCE - Autosomal recessive HEAD & NECK Head - Microcephaly Ears - Hearing loss, sensorineural Eyes - Retinal dysfunction Mouth - Cleft palate ABDOMEN Gastrointestinal - Feeding difficulties MUSCLE, SOFT TISSUES - Muscular dystrophy - Increased muscle tone at birth - Muscle weakness - Hypoglycosylation of alpha-dystroglycan seen on muscle biopsy NEUROLOGIC Central Nervous System - Delayed p…	https://pubmed.ncbi.nlm.nih.gov/30257713/
UGDH-CDG	Early infantile epileptic encephalopathy type 84	UGDH	603370	INHERITANCE - Autosomal recessive HEAD & NECK Face - Dysmorphic facial features (in some patients) - Flat philtrum - Short philtrum - Pointed chin Ears - Protruding ears Eyes - Ptosis - Blepharophimosis - Epicanthal folds - Deep-set eyes - Synophrys Mouth - Full lower lip ABDOMEN Gastrointestinal - Feeding difficulties - Tube feeding NEUROLOGIC Central Nervous System - Epileptic encephalopathy - …
UGP2-CDG	Early infantile epileptic encephalopathy type 83	UGP2	191760	INHERITANCE - Autosomal recessive HEAD & NECK Head - Microcephaly - Elongated head Face - Sloping forehead - Prominent philtrum Ears - Low-set ears Eyes - Cortical visual impairment - Poor or absent tracking - Hypermetropia - Foveal hypoplasia - Pale optic discs - Arched eyebrows Nose - Flat nasal bridge Mouth - Small mouth - Poor oromotor function RESPIRATORY - Respiratory infections, recurrent …
18.5 Other disorders of glycan metabolism
N-glycanase 1 deficiency	NGLY1-CDDG	NGLY1	610661	INHERITANCE - Autosomal recessive HEAD & NECK Head - Microcephaly (in some patients) Eyes - Congenital absence of tears - Alacrima - Corneal ulceration - Strabismus - Ocular apraxia (in some patients) ABDOMEN Liver - Abnormal liver function - Inflammatory liver changes - Amorphous substance in the cytoplasm SKELETAL Hands - Small hands Feet - Small feet NEUROLOGIC Central Nervous System - Global …
19 Disorders of organelle biogenesis, dynamics and interactions
19.1 Disorders of mitochondrial membrane biogenesis and remodeling
SERAC1 deficiency	3-methylglutaconic aciduria with deafness, encephalopathy, and Leigh-like syndrome (MEGDEL)	SERAC1	614725	INHERITANCE - Autosomal recessive GROWTH Other - Failure to thrive HEAD & NECK Head - Microcephaly (1 patient) Ears - Hearing loss, sensorineural Eyes - Optic atrophy Mouth - Oropharyngeal dyskinesia ABDOMEN Liver - Hepatic dysfunction, neonatal period (48%) - Liver failure, neonatal period (in some patients), reversible Gastrointestinal - Feeding problems MUSCLE, SOFT TISSUES - Hypotonia - Degra…
Phosphatidylserine decarboxylase deficiency		PISD	612770	INHERITANCE - Autosomal recessive GROWTH Height - Severe short stature Weight - Low weight Other - Failure to thrive HEAD & NECK Head - Microcephaly Face - Midface hypoplasia - Mild retrognathia Ears - Hearing loss, sensorineural Eyes - Reduced visual acuity - Visual acuity not improved by pinhole - Nystagmus, horizontal - Strabismus - Reduced night vision - Congenital cataracts - Pale optic disc…
MICOS complex subunit MIC13 deficiency		MICOS13	616658	INHERITANCE - Autosomal recessive GROWTH Other - Failure to thrive HEAD & NECK Head - Microcephaly, acquired Ears - Sensorineural deafness Eyes - Poor eye contact - Loss of eye contact - Optic atrophy - Retinal degeneration - Impaired vision CARDIOVASCULAR Heart - Hypertrophic cardiomyopathy (in some patients) RESPIRATORY - Respiratory insufficiency - Respiratory failure ABDOMEN Liver - Liver dys…
19.2 Disorders of mitochondrial and peroxisomal dynamics
Dynamin-like protein 1 deficiency	Optic atrophy type 5; encephalopathy due to defective mitochondrial and peroxisomal fission type 1	DNM1L	603850	INHERITANCE - Autosomal dominant - Autosomal recessive GROWTH Other - Poor feeding - Failure to thrive HEAD & NECK Head - Microcephaly Face - Pointed chin (patient A) Eyes - Deep-set eyes (patient A) - Optic atrophy (patient A) - Cupped optic discs (patient A) - Poor visual fixation - Nystagmus - Strabismus - Oculomotor apraxia MUSCLE, SOFT TISSUES - Hypotonia - Skeletal muscle biopsy shows elong…
Mitochondrial fission factor deficiency	Encephalopathy due to defective mitochondrial and peroxisomal fission type 2	MFF	614785	INHERITANCE - Autosomal recessive HEAD & NECK Head - Microcephaly Ears - Hearing loss (in 1 patient) Eyes - Optic atrophy - Poor or absent fixation - Visual impairment - External ophthalmoplegia ABDOMEN Gastrointestinal - Dysphagia MUSCLE, SOFT TISSUES - Hypotonia, severe NEUROLOGIC Central Nervous System - Delayed psychomotor development - Regression of developmental skills - Inability to walk -…
SPATA5 deficiency		SPATA5	613940	INHERITANCE - Autosomal recessive GROWTH Other - Failure to thrive (in some patients) HEAD & NECK Head - Microcephaly Ears - Sensorineural hearing loss Eyes - Impaired vision - Cortical visual impairment (in some patients) - Nystagmus (in some patients) - Strabismus (in some patients) ABDOMEN Gastrointestinal - Feeding difficulties SKELETAL Spine - Scoliosis (in some patients) MUSCLE, SOFT TISSUE…
STAT2 deficiency	Immunodeficiency type 44	STAT2	600556	INHERITANCE - Autosomal recessive GROWTH Other - Poor overall growth RESPIRATORY - Apneic episodes, acute - Respiratory insufficiency ABDOMEN Liver - Hepatomegaly - Liver dysfunction, acute Spleen - Splenomegaly Gastrointestinal - Poor feeding GENITOURINARY Kidneys - Renal insufficiency, acute NEUROLOGIC Central Nervous System - Global developmental delay - Developmental regression - Poor or abse…
UGO-1 like protein deficiency	Hereditary motor and sensory neuropathy type 6B; pontocerebellar hypoplasia type 1E	SLC25A46	610826	INHERITANCE - Autosomal recessive HEAD & NECK Head - Bitemporal narrowing (patient A) Face - Dysmorphic facial features (in some patients) Ears - Abnormal ears (patient A) Eyes - Optic atrophy - Progressive visual impairment - Nystagmus - Rod-cone dysfunction - Exotropia Nose - Upturned nose (patient A) - Bulbous nasal tip (patient A) Mouth - Tented upper lip (patient A) - Narrow palate (patient …
Trafficking kinesin-binding protein 1 deficiency		TRAK1	608112	INHERITANCE - Autosomal recessive GROWTH Other - Failure to thrive HEAD & NECK Head - Small head circumference (in some patients) Face - Perioral twitching RESPIRATORY - Respiratory distress (in some patients) SKELETAL - Contractures (in some patients) MUSCLE, SOFT TISSUES - Hypotonia, axial NEUROLOGIC Central Nervous System - Myoclonus - Twitching - Hyperekplexia - Jerky movements - Seizures, re…
19.3 Peroxisomal biogenesis disorders
Peroxin 1 deficiency	Peroxisome biogenesis disorder 1A (Zellweger syndrome); peroxisome biogenesis disorder 1B (neonatal adrenoleukodystrophy/infantile Refsum disease); Heimler syndrome type 1	PEX1	602136	INHERITANCE - Autosomal recessive GROWTH Other - Failure to thrive HEAD & NECK Head - Large fontanelles - Turribrachycephaly - Flat occiput - Macrocephaly Face - Flat face - Round face - Micrognathia - High forehead Ears - Posteriorly rotated ears - Sensorineural deafness - Abnormal helices Eyes - Upward slanting palpebral fissures - Hypertelorism - Epicanthal folds - Brushfield spots - Corneal c…
Peroxin 2 deficiency	Peroxisome biogenesis disorder 5A (severe); peroxisome biogenesis disorder 5B (milder)	PEX2	170993	INHERITANCE - Autosomal recessive GROWTH Other - Prenatal growth failure - Failure to thrive HEAD & NECK Head - High forehead - Dolichoturricephaly Face - Micrognathia - Flat face - Round face Ears - Low set ears - Helix abnormal Eyes - Puffy lids - Hypertelorism - Epicanthic folds - Brushfield spots - Cloudy cornea - Cataracts - Pigmentary retinopathy - Optic nerve dysplasia Mouth - Cleft palate…
Peroxin 3 deficiency	Peroxisome biogenesis disorder 1A (severe); peroxisome biogenesis disorder 1B (milder)	PEX3	603164	INHERITANCE - Autosomal recessive HEAD & NECK Face - Prominent midface - Micrognathia Ears - Abnormal ears Eyes - Hypertelorism - Prominent epicanthic folds - Downslanting palpebral fissures - Corneal haze without cataract Nose - Prominent nose Mouth - High-arched palate CARDIOVASCULAR Heart - Multiple congenital heart defects CHEST Ribs Sternum Clavicles & Scapulae - Irregular costochondral ossi…
Peroxin 5 deficiency	Rhizomelic chondrodysplasia punctata type 5	PEX5	600414	INHERITANCE - Autosomal recessive GROWTH Height - Short stature Weight - Low weight Other - Growth delay HEAD & NECK Head - Microcephaly Eyes - Congenital cataracts - Vertical nystagmus CARDIOVASCULAR Heart - Sinus tachycardia RESPIRATORY Airways - Bronchial asthma - Frequent airway infections SKELETAL Spine - Thoracic lordosis - Thoracic scoliosis - Short pedicles - Punctate calcifications aroun…
Peroxin 6 deficiency	Peroxisome biogenesis disorder 5A (severe); peroxisome biogenesis disorder 5B (intermediate); Heimler syndrome type 2 (milder)	PEX6	601498	INHERITANCE - Autosomal recessive - Autosomal dominant GROWTH Other - Growth retardation, postnatal HEAD & NECK Head - Large head - Widely open fontanels Ears - Hearing loss Eyes - Hypertelorism - Nystagmus - Optic atrophy, bilateral - Retinitis pigmentosa Nose - Small nose ABDOMEN Liver - Hepatomegaly, mild - Liver dysfunction GENITOURINARY Kidneys - Oxalate stone, unilateral Ureters - Ureteroce…
Peroxin 10 deficiency	Peroxisome biogenesis disorder 6A (severe); peroxisome biogenesis disorder 6B (milder)	PEX10	602859	INHERITANCE - Autosomal recessive HEAD & NECK Head - Enlarged anterior fontanel Ears - External ear deformity - Low-set ears Nose - Broad nasal bridge ABDOMEN Liver - Hepatomegaly - Liver dysfunction GENITOURINARY Kidneys - Renal cysts SKELETAL Feet - Sickle foot NEUROLOGIC Central Nervous System - Weak neonatal reflexes - Hypotonia - Seizures - Colpocephaly - Pachygyria in the perisylvian region…
Peroxin 12 deficiency	Peroxisome biogenesis disorder 3A (severe); peroxisome biogenesis disorder 3B (milder)	PEX12	601758	INHERITANCE - Autosomal recessive HEAD & NECK Face - High forehead - Flat face Ears - Low-set ears Nose - Broad nasal bridge ABDOMEN Liver - Single cyst in liver GENITOURINARY Kidneys - Polycystic kidneys SKELETAL Skull - Wide open anterior fontanel Limbs - Varus deformity, unilateral MUSCLE, SOFT TISSUES - Hypotonia, progressive NEUROLOGIC Central Nervous System - Seizures - Areflexia, progressi…
Peroxin 13 deficiency	Peroxisome biogenesis disorder 11A (severe); peroxisome biogenesis disorder 11B (milder)	PEX13	601789	INHERITANCE - Autosomal recessive GROWTH Other - Failure to thrive, severe HEAD & NECK Head - Large anterior fontanel Face - High forehead - Large, triangular face Nose - Anteverted nostrils - Depressed nasal bridge ABDOMEN Liver - Hepatic dysfunction, progressive GENITOURINARY Kidneys - Multiple renal cysts MUSCLE, SOFT TISSUES - Hypotonia, severe NEUROLOGIC Central Nervous System - Polymicrogyr…
Peroxin 19 deficiency	Peroxisome biogenesis disorder 12A	PEX19	600279	INHERITANCE - Autosomal recessive GROWTH Height - Short stature (3rd centile) Weight - Low weight (3rd centile) HEAD & NECK Head - Small head (3rd centile) - Hydrocephalus - Scaphocephaly Face - Triangular face - Prominent premaxilla - Small receding chin Ears - Asymmetric abnormal ears Eyes - Epicanthal folds - Periorbital puffiness Nose - Prominent nose - Broad nasal bridge CARDIOVASCULAR Heart…
Peroxin 26 deficiency	Peroxisome biogenesis disorder 7A (severe); peroxisome biogenesis disorder 7B (milder)	PEX26	608666	INHERITANCE - Autosomal recessive LABORATORY ABNORMALITIES - Low import of catalase by peroxisomes in patient fibroblasts (import increased or restored by culturing at 30 degrees C) - Normal but inefficient import of thiolase by peroxisomes in patient fibroblasts (numbers of thiolase-positive peroxisomes increased by culturing at 30 degrees C) MISCELLANEOUS - Survival to ages 4-12 years - Based o…	https://pubmed.ncbi.nlm.nih.gov/34430430/
See also:
· Peroxisomal targeting signal 2 receptor deficiency in group 14.5.3
19.4 Disorders of lysosome-related organelle biogenesis
Hypomyelinating leukodystrophy type 12		VPS11	608549	INHERITANCE - Autosomal recessive GROWTH Other - Poor overall growth HEAD & NECK Head - Microcephaly, acquired (up to -3 SD) Ears - Hearing loss Eyes - Cortical visual impairment - Optic atrophy Mouth - Oromotor dysfunction ABDOMEN Gastrointestinal - Oromotor dysfunction - Constipation MUSCLE, SOFT TISSUES - Truncal hypotonia NEUROLOGIC Central Nervous System - Delayed psychomotor development - I…
Hermansky-Pudlak syndrome type 10		AP3D1	607246	INHERITANCE - Autosomal recessive HEAD & NECK Head - Microcephaly Face - Flat philtrum - Retrognathia Ears - Low-set ears - Large ears - Decreased brainstem-evoked auditory potentials - Reduced otoacoustic potentials Eyes - Hypotelorism - Nystagmus - Ocular albinism - Lack of ocular fixation RESPIRATORY - Recurrent respiratory infections Lung - Interstitial lung disease ABDOMEN Liver - Hepatomega…
Chediak-Higashi syndrome		LYST	606897	INHERITANCE - Autosomal recessive HEAD & NECK Eyes - Reduced visual acuity - Photophobia - Nystagmus - Strabismus - Reduced iris pigmentation - Macular hypoplasia Mouth - Gingivitis - Pseudomembranous sloughing of buccal mucosa ABDOMEN Liver - Hepatomegaly - Jaundice Spleen - Splenomegaly SKIN, NAILS, & HAIR Skin - Mild/severe skin hypopigmentation - Jaundice Skin Histology - Giant melanosomes in…
Griscelli syndrome type 1		MYO5A	160777	INHERITANCE - Autosomal recessive HEAD & NECK Eyes - Roving eye movements - Poor visual fixation SKIN, NAILS, & HAIR Skin - Skin hypopigmentation - Accumulation of melanosomes in melanocytes Hair - Silver-gray hair - Melanin pigment aggregation in hair shafts NEUROLOGIC Central Nervous System - Developmental delay - Hypotonia - Mental retardation - Seizures IMMUNOLOGY - No immunologic abnormaliti…
Griscelli syndrome type 2		RAB27A	603868	INHERITANCE - Autosomal recessive SKIN, NAILS, & HAIR Skin - Skin hypopigmentation - Accumulation of melanosomes in melanocytes Hair - Silver-gray hair - Melanin pigment aggregation in hair shafts NEUROLOGIC Central Nervous System - Variable neurologic deterioration (likely result of hemophagocytic syndrome) - Seizures - Cerebellar signs - Spasticity IMMUNOLOGY - Hemophagocytic syndrome (HS) char…
19.5 Disorders of organelle interplay
BAP31 deficiency	Deafness, dystonia, and cerebral hypomyelination	BCAP31	300398	INHERITANCE - X-linked recessive GROWTH Other - Failure to thrive HEAD & NECK Head - Microcephaly Face - Facial dysmorphism Ears - Sensorineural deafness Eyes - Strabismus - Optic atrophy (in some patients) NEUROLOGIC Central Nervous System - Mental retardation, severe - Lack of psychomotor development - Dystonia - Pyramidal signs - Quadriplegia - Seizures (in some patients) - Hypomyelination - C…
Ceramide transfer protein superactivity	Autosomal dominant intellectual disability type 34	COL4A3BP	604677	INHERITANCE - Autosomal dominant HEAD & NECK Head - Microcephaly, postnatal Face - Smooth philtrum Ears - Hearing impairment Eyes - Epicanthus - Ptosis - Cortical vision impairment - Synophrys Nose - Anteverted nares Mouth - Drooling Teeth - Bruxism - Widely-spaced teeth SKELETAL Feet - Small feet - 2-3 toe syndactyly NEUROLOGIC Central Nervous System - Global developmental delay - Seizures - Cor…
Choreoacanthocytosis		VPS13A	605978	INHERITANCE - Autosomal recessive HEAD & NECK Face - Orofacial dyskinesia Neck - Neck flexion, intermittent ABDOMEN Gastrointestinal - Dysphagia - Drooling SKELETAL Feet - Pes cavus MUSCLE, SOFT TISSUES - Limb muscular atrophy - Limb muscle weakness NEUROLOGIC Central Nervous System - Progressive choreoathetosis - Orofacial dyskinesia - Hyporeflexia - Dysarthria - Seizures - Tics - Dystonia - Par…
Cohen syndrome		VPS13B	607817	INHERITANCE - Autosomal recessive GROWTH Height - Short stature Weight - Truncal obesity developing in midchildhood - Low birth weight HEAD & NECK Head - Microcephaly Face - Short philtrum - Maxillary hypoplasia - Micrognathia, mild - Facial hypotonia Eyes - Downslanting palpebral fissures - Almond-shaped eyes - Chorioretinal dystrophy - Myopia - Decreased visual acuity - Optic atrophy Nose - Pro…
19.6 Disorders of vesicular trafficking
Conserved oligomeric Golgi complex subunit 2 deficiency	COG2-CDG	COG2	606974	INHERITANCE - Autosomal recessive HEAD & NECK Head - Microcephaly, postnatal ABDOMEN Liver - Abnormal liver enzymes NEUROLOGIC Central Nervous System - Delayed psychomotor development - Seizures - Spastic quadriplegia - Diffuse cerebral atrophy - Thin corpus callosum - Small pituitary gland LABORATORY ABNORMALITIES - Abnormal glycosylation of serum transferrin and apolipoprotein CIII - Increased …
Conserved oligomeric Golgi complex subunit 4 deficiency	COG4-CDG	COG4	606976	INHERITANCE - Autosomal recessive GROWTH Other - Failure to thrive (1 patient) HEAD & NECK Head - Microcephaly (1 patient) Face - Dysmorphic facies (1 patient) Eyes - Nystagmus (1 patient) RESPIRATORY - Recurrent respiratory infections ABDOMEN Liver - Hepatomegaly (1 patient) - Liver failure (1 patient) - Cirrhosis (1 patient) Spleen - Splenomegaly (1 patient) Gastrointestinal - Poor feeding (1 p…
Conserved oligomeric Golgi complex subunit 4 superactivity	Saul-Wilson syndrome	COG4	606976	INHERITANCE - Autosomal recessive GROWTH Other - Failure to thrive (1 patient) HEAD & NECK Head - Microcephaly (1 patient) Face - Dysmorphic facies (1 patient) Eyes - Nystagmus (1 patient) RESPIRATORY - Recurrent respiratory infections ABDOMEN Liver - Hepatomegaly (1 patient) - Liver failure (1 patient) - Cirrhosis (1 patient) Spleen - Splenomegaly (1 patient) Gastrointestinal - Poor feeding (1 p…
Conserved oligomeric Golgi complex subunit 5 deficiency	COG5-CDG	COG5	606821	INHERITANCE - Autosomal recessive HEAD & NECK Head - Microcephaly Eyes - Vision loss - Choroiditis - Absent fovea centralis RESPIRATORY - Recurrent respiratory infections ABDOMEN Liver - Cirrhosis - Abnormal liver function tests Spleen - Splenomegaly MUSCLE, SOFT TISSUES - Hypotonia NEUROLOGIC Central Nervous System - Global developmental delay - Mental retardation (IQ 50-55) - Cerebellar atrophy…
Conserved oligomeric Golgi complex subunit 6 deficiency	COG6-CDG	COG6	606977	INHERITANCE - Autosomal recessive GROWTH Other - Intrauterine growth retardation - Failure to thrive HEAD & NECK Head - Microcephaly Face - Dysmorphic facial features, nonspecific, variable - Retrognathia Eyes - Broad palpebral fissures - Epicanthal fold CARDIOVASCULAR Heart - Congenital septal defects (in some patients) ABDOMEN Liver - Hepatomegaly - Cholestasis - Micronodular cirrhosis - Macrov…
Conserved oligomeric Golgi complex subunit 7 deficiency	COG7-CDG	COG7	606978	INHERITANCE - Autosomal recessive GROWTH Height - Short stature Other - Intrauterine growth retardation - Failure to thrive - Poor growth HEAD & NECK Head - Microcephaly, progressive Face - Dysmorphic facial features - Narrow forehead - Flat forehead - Micrognathia - Retrognathia - Smooth philtrum - Flat malar region Ears - Low-set ears - Dysplastic ears - Hearing loss Eyes - Upslanting palpebral…
Conserved oligomeric Golgi complex subunit 8 deficiency	COG8-CDG	COG8	606979	acute encephalopathy and loss of psychomotor abilities, hypotonia, alternating esotropia, pseudoptosis, and mental retardation, status epilepticus and lethargy
Archain 1 deficiency		ARCN1	600820	INHERITANCE - Autosomal dominant GROWTH Height - Short stature Weight - Low weight Other - Intrauterine growth retardation - Failure to thrive HEAD & NECK Head - Microcephaly - Scaphocephaly Face - Micrognathia - Retrognathia Eyes - Hypotelorism - Divergent squint - Astigmatism - Myopia - Posterior cataract, bilateral (in 1 patient) Mouth - High-arched palate (in 1 patient) - Cleft palate (in 1 p…
TRAPPC2L deficiency		TRAPPC2L	610970	INHERITANCE - Autosomal recessive HEAD & NECK Head - Microcephaly, acquired Eyes - Cortical visual impairment (1 patient) MUSCLE, SOFT TISSUES - Rhabdomyolysis, episodic NEUROLOGIC Central Nervous System - Encephalopathy, progressive, episodic - Globally impaired development, severe - Developmental regression - Inability to walk - Absent speech - Seizures - Status epilepticus - Tetraplegia - Brai…
TRAPPC4 deficiency		TRAPPC4	610971	INHERITANCE - Autosomal recessive HEAD & NECK Head - Microcephaly, progressive (down to -7 SD) Face - Bitemporal narrowing - Full cheeks - Long philtrum - Pointed chin Ears - Sensorineural hearing loss (in some patients) Eyes - Cortical visual blindness - Poor tracking - Nystagmus Nose - Prominent nose Mouth - Open mouth - Wide mouth - Thin upper lip - Tented lip Teeth - Abnormal dentition (in so…
TRAPPC6B deficiency		TRAPPC6B	610397	INHERITANCE - Autosomal recessive GROWTH Height - Short stature (-2 to -3 SD) HEAD & NECK Head - Microcephaly, progressive (-4 to -7 SD) Eyes - Nystagmus - Strabismus MUSCLE, SOFT TISSUES - Hypotonia NEUROLOGIC Central Nervous System - Global developmental delay - Intellectual disability, severe - Poor or absent speech - Seizures, generalized, early-onset - Ataxia - Tremor - Hyperreflexia - Corti…
TRAPPC9 deficiency		TRAPPC9	611966	INHERITANCE - Autosomal recessive GROWTH Weight - Truncal obesity (variable) HEAD & NECK Head - Microcephaly, postnatal Face - Short, smooth philtrum Eyes - Hypertelorism (rare) - Hypotelorism (rare) Mouth - Cleft lip (rare) Teeth - Prominent central incisors Neck - Short neck SKELETAL Hands - Long, thin fingers (rare) NEUROLOGIC Central Nervous System - Mental retardation, moderate to severe - L…
TRAPPC11-CDG	Limb-girdle muscular dystrophy type 2S	TRAPPC11	614138	INHERITANCE - Autosomal recessive GROWTH Height - Short stature Other - Intrauterine growth retardation - Poor overall growth HEAD & NECK Head - Microcephaly (in some patients) Eyes - Cataracts - Strabismus - Myopia - Alacrima (in some patients) ABDOMEN Liver - Hepatomegaly (rare) - Hepatic steatosis (rare) - Liver fibrosis (rare) Gastrointestinal - Poor feeding - Achalasia (in some patients) - E…
TRAPPC12 deficiency		TRAPPC12	614139	INHERITANCE - Autosomal recessive HEAD & NECK Head - Microcephaly (-3 to -4 SD) Ears - Hearing loss Eyes - Cortical visual impairment - Loss of tracking - Optic atrophy ABDOMEN Gastrointestinal - Dysphagia - Reflux - Poor feeding SKELETAL Spine - Scoliosis MUSCLE, SOFT TISSUES - Truncal hypotonia NEUROLOGIC Central Nervous System - Encephalopathy - Global developmental delay, severe - Development…
GOSR2-CDG		GOSR2	604027	INHERITANCE - Autosomal recessive SKELETAL Spine - Scoliosis NEUROLOGIC Central Nervous System - Ataxia - Difficulty walking - Action myoclonus - Seizures - Tonic-clonic seizures - Absence seizures - Drop attacks - Dysarthria - Areflexia - Tremor, variable - Active generalized spike and wave and polyspike pattern seen on EEG - Photosensitivity seen on EEG - Mild cognitive impairment (in 2 patient…
VPS4A deficiency		VPS4A	609982	INHERITANCE - Autosomal dominant GROWTH Other - Failure to thrive - Poor overall growth HEAD & NECK Head - Microcephaly Face - Dysmorphic facial features - Retrognathia - Long philtrum - Smooth philtrum - Long face Ears - Sensorineural hearing loss (in some patients) - Large ears Eyes - Poor visual fixation - Congenital cataracts - Visual dysfunction - Retinopathy (in some patients) - Long palpeb…
VPS41		VPS41	605485	INHERITANCE - Autosomal recessive HEAD & NECK Face - Dysmorphic facial features (in some patients) - Myopathic facies - Frontal bossing - High forehead - Retrognathia - Coarse facial features Ears - Prominent ears - Thick earlobes Eyes - Deep-set eyes - Pigmentary abnormalities - Optic atrophy - Poor eye contact - Horizontal nystagmus - Strabismus - Restricted extraocular eye movements - Abnormal…
YIF1B deficiency		YIF1B	619109	INHERITANCE - Autosomal recessive GROWTH Height - Short stature Other - Failure to thrive - Poor overall growth HEAD & NECK Head - Microcephaly (in some patients) Eyes - Ocular abnormalities (in some patients) - Strabismus - Optic atrophy - Nystagmus - Abnormal visual evoked potentials - Retinal dysfunction RESPIRATORY - Central respiratory dysfunction (in some patients) - Central hypoventilation…
TANGO2 deficiency	Metabolic encephalomyopathic crises associated with rhabdomyolysis, cardiac arrhythmias, and neurodegeneration (MECRCN)	TANGO2	616830	INHERITANCE - Autosomal recessive HEAD & NECK Head - Microcephaly (in some patients) Face - Myopathic facies Ears - Hearing loss, sensorineural (in some patients) Eyes - Optic atrophy (rare) Mouth - Drooling - Oropharyngeal dysphagia CARDIOVASCULAR Heart - Long QTc interval, intermittent - Premature ventricular contraction - Ventricular tachycardia - Torsade de pointes - Ventricular fibrillation …
SCYL2 deficiency		SCYL2	616365	INHERITANCE - Autosomal recessive GROWTH Other - Poor overall growth HEAD & NECK Head - Microcephaly Face - Prominent forehead - Micrognathia - Long philtrum Ears - Low-set ears - Abnormally folded ears Eyes - Optic atrophy Nose - Depressed nasal bridge - Bulbous nose Mouth - Thin upper lip Neck - Short neck ABDOMEN Gastrointestinal - Poor feeding GENITOURINARY External Genitalia (Male) - Cryptor…
Familial hemophagocytic lymphohistiocytosis type 4		STX11	605014	INHERITANCE - Autosomal recessive ABDOMEN Liver - Hepatomegaly Spleen - Splenomegaly NEUROLOGIC Central Nervous System - Delayed psychomotor development (in some patients) - Seizures (in some patients) - Hypotonia (in some patients) METABOLIC FEATURES - Fever HEMATOLOGY - Anemia - Neutropenia - Thrombocytopenia IMMUNOLOGY - Hyperinflammatory disorder - Hemophagocytosis in bone marrow and lymph no…
Familial hemophagocytic lymphohistiocytosis type 5		STXBP2	601717	fever, hepatosplenomegaly, pancytopenia, coagulation abnormalities, severe diarrhea, sensorineural hearing loss and hypogammaglobulinemia. seizures, hypotonia, facial palsy, nystagmus, strabismus, ataxia, and irritability
ARFGEF2 deficiency		ARFGEF2	605371	INHERITANCE - Autosomal recessive GROWTH Other - Failure to thrive (in some patients) HEAD & NECK Head - Microcephaly, progressive (-3 to -5 SD) Eyes - Poor eye contact MUSCLE, SOFT TISSUES - Hypotonia NEUROLOGIC Central Nervous System - Delayed psychomotor development - Mental retardation, severe - Seizures - Hypsarrhythmia - Quadriparesis - Periventricular nodular heterotopia seen on MRI - Thin…
AP1S2 deficiency		AP1S2	300629	INHERITANCE - X-linked recessive HEAD & NECK Face - Coarse facial features - Long face - Prominent forehead - Prominent jaw Eyes - Deep-set eyes Nose - Large nose Mouth - Large mouth - Full lips SKELETAL - Joint contractures Spine - Scoliosis MUSCLE, SOFT TISSUES - Hypotonia NEUROLOGIC Central Nervous System - Delayed psychomotor development - Mental retardation, severe - Seizures - Choreoathetos…
AP3B2 deficiency	Early infantile epileptic encephalopathy type 48	AP3B2	602166	INHERITANCE - Autosomal recessive HEAD & NECK Head - Microcephaly (in some patients) Eyes - Poor eye contact - Optic nerve pallor (in some patients) - Retinitis pigmentosa (in 1 family) MUSCLE, SOFT TISSUES - Hypotonia NEUROLOGIC Central Nervous System - Epileptic encephalopathy - Delayed psychomotor development, severe to profound - Lack of speech - Inability to sit or walk (in most patients) - …
AP4B1 deficiency	Autosomal recessive spastic paraplegia type 47	AP4B1	607245	INHERITANCE - Autosomal recessive GROWTH Height - Short stature HEAD & NECK Head - Microcephaly Face - Coarse face - Hypotonia face - Bitemporal narrowing - Short philtrum Nose - Wide nasal bridge - Bulbous nose Mouth - Everted upper vermilion - Wide mouth - High-arched palate SKELETAL - Contractures - Joint hyperlaxity (1 family) Pelvis - Valgosity of the hips (1 family) - Acetabular dysplasia (…
AP4E1 deficiency	Autosomal recessive spastic paraplegia type 51	AP4E1	607244	INHERITANCE - Autosomal recessive GROWTH Height - Short stature HEAD & NECK Head - Microcephaly Face - Long narrow face - Bitemporal narrowing - Prominent pointed chin - Short philtrum - Facial hypotonia - Coarse facial features Ears - Prominent antihelix Eyes - Downslanting palpebral fissures - Nystagmus Nose - Long nose - Wide nasal bridge - Bulbous nose Mouth - Wide mouth - Drooling SKELETAL -…
AP4M1 deficiency	Autosomal recessive spastic paraplegia type 50	AP4M1	602296	INHERITANCE - Autosomal recessive HEAD & NECK Head - Microcephaly Face - Pseudobulbar signs - Drooling - Dysmorphic facial features (in some patients) - Coarse face - Bitemporal narrowing - Short philtrum - Hypotonic face Eyes - Strabismus Nose - Bulbous nose - Broad nasal ridge Mouth - Everted upper vermilion - Prominent jaw reflex - Wide mouth - High-arched palate SKELETAL Hands - Adducted thum…
AP4S1 deficiency	Autosomal recessive spastic paraplegia type 52	AP4S1	607243	INHERITANCE - Autosomal recessive GROWTH Height - Short stature HEAD & NECK Head - Microcephaly Face - Coarse facial features - Short philtrum - Facial hypotonia Eyes - Hypertelorism Nose - Broad nasal bridge - Prominent nose - Bulbous nose Mouth - Wide mouth - Full lips - High-arched palate SKELETAL - Joint contractures Feet - Talipes equinovarus MUSCLE, SOFT TISSUES - Hypertonia - Axial hypoton…
Rubicon deficiency	Autosomal recessive spinocerebellar ataxia type 15	RUBCN	613516	INHERITANCE - Autosomal recessive HEAD & NECK Eyes - Nystagmus - Saccadic pursuit NEUROLOGIC Central Nervous System - Delayed motor development - Impaired intellectual development, mild to moderate (in some patients) - Epilepsy (in some patients) - Spinocerebellar ataxia (upper and lower limb involvement) - Unsteady gait - Dysarthria - Superior vermian atrophy seen on MRI (rare) Peripheral Nervou…
RAB18 deficiency	Warburg micro syndrome type 3	RAB18	602207	INHERITANCE - Autosomal recessive GROWTH Height - Postnatal growth retardation HEAD & NECK Head - Postnatal microcephaly - Brachycephaly Face - Short prominent overhanging philtrum - Micrognathia Ears - Large ears Eyes - Cataract, congenital - Microcornea - Microphthalmia - Prominent Schwalbe line - Shallow anterior chamber - Atonic pupils - Optic nerve atrophy - Nystagmus - Blepharophimosis, mil…
		AP1G1		INHERITANCE - Autosomal dominant HEAD & NECK Ears - Hearing loss (1 patient) Eyes - Strabismus - Esotropia - Amblyopia CHEST External Features - Pectus abnormalities SKELETAL Spine - Kyphosis - Lordosis Hands - Small hands and feet - Short digits - Long digits - Fifth finger clinodactyly Feet - Short digits - Long digits - Flat feet NEUROLOGIC Central Nervous System - Global developmental delay, …
20 Disorders of complex molecule degradation
20.1 Disorders of sphingolipid degradation
Glucocerebrosidase deficiency	Gaucher disease	GBA	606463	INHERITANCE - Autosomal recessive GROWTH Weight - Poor weight gain Other - Failure to thrive HEAD & NECK Eyes - Convergent squint - Strabismus - Ocular paresis - Oculomotor apraxia Mouth - Trismus RESPIRATORY - Apnea Larynx - Laryngeal spasms Lung - Recurrent aspiration pneumonia ABDOMEN External Features - Protuberant abdomen Liver - Hepatomegaly Spleen - Splenomegaly Gastrointestinal - Dysphagi…
Neutral sphingomyelinase 3 deficiency		SMPD4	610457	INHERITANCE - Autosomal recessive GROWTH Other - Intrauterine growth retardation - Poor overall growth HEAD & NECK Head - Microcephaly, congenital, progressive (down to -7 SD) Face - Receding forehead - Smooth philtrum - Short philtrum Ears - Large ears - Low-set ears - Simple helices Eyes - Short palpebral fissures - Downslanting palpebral fissures - Epicanthal folds Nose - Depressed nasal bridg…
Beta-hexosaminidase subunit alpha deficiency	GM2 gangliosidosis, B variant (Tay-Sachs disease)	HEXA	606869	INHERITANCE - Autosomal recessive HEAD & NECK Eyes - Macular pallor with prominence of fovea centralis (cherry red spot) - Blindness RESPIRATORY Airways - Aspiration NEUROLOGIC Central Nervous System - Increased startle response - Hypotonia - Late hypertonia - Poor head control - Psychomotor degeneration - Seizures - Dementia Behavioral Psychiatric Manifestations - Apathy LABORATORY ABNORMALITIES…
Beta-hexosaminidase subunit beta deficiency	GM2 gangliosidosis, O variant (Sandhoff disease)	HEXB	606873	Muscle - Infantile muscle weakness - Muscle wasting Neuro - Startle reaction - Progressive mental and motor deterioration - Cerebellar ataxia - Dysarthria - Fasciculations - Pyramidal tract dysfunction - Hyperreflexia - Impaired thermal sensitivity - Orthostatic hypotension - Postural dizziness Cranium - Macrocephaly Facies - Doll-like face - Coarse facies Eyes - Early blindness - Cherry red spot…	https://pubmed.ncbi.nlm.nih.gov/28553389/
GM2 activator protein deficiency	GM2 gangliosidosis, AB variant	GM2A	613109	INHERITANCE - Autosomal recessive HEAD & NECK Eyes - Cherry-red macular spots (in most patients) - Roving eye movements MUSCLE, SOFT TISSUES - Axial hypotonia NEUROLOGIC Central Nervous System - Neurodegeneration - Loss of developmental skills - Seizures - Increased startle response - Hyperacusis - Cognitive decline - Loss of speech - Hypotonia - Hyperreflexia - Spastic quadriparesis - Pyramidal …
Beta-galactosylceramidase deficiency	Globoid cell leukodystrophy; Krabbe disease	GALC	245200	INHERITANCE - Autosomal recessive GROWTH Other - Failure to thrive HEAD & NECK Ears - Deafness - Abnormal brainstem auditory evoked potentials (BAEP) Eyes - Blindness - Optic atrophy - Abnormal flash visual evoked potentials (VEP) - Nystagmus ABDOMEN Gastrointestinal - Vomiting NEUROLOGIC Central Nervous System - Hyperirritability - Hypersensitive to stimuli - Mental deterioration - Neurodegenera…
Arylsulfatase A deficiency	Metachromatic leukodystrophy	ARSA	607574	INHERITANCE - Autosomal recessive HEAD & NECK Eyes - Optic atrophy ABDOMEN Biliary Tract - Gallbladder dysfunction - Cholecystitis GENITOURINARY Bladder - Urinary incontinence NEUROLOGIC Central Nervous System - Mental deterioration - Loss of speech - Hypotonia - Muscle weakness - Gait disturbances - Hyporeflexia (early) - Dysarthria - Dystonia - Chorea - Ataxia - Spastic tetraplegia - Hyperrefle…
Formyl-glycine generating enzyme deficiency	Multiple sulfatase deficiency	SUMF1	607939	INHERITANCE - Autosomal recessive GROWTH Height - Short stature HEAD & NECK Face - Large forehead - Prominent forehead - Periorbital edema - Flat face - Coarse facies Ears - Deafness (variable) Eyes - Corneal clouding (variable) - Retinal degeneration Nose - Upturned nose ABDOMEN Liver - Hepatomegaly Spleen - Splenomegaly SKELETAL - Dysostosis multiplex Spine - Hypoplastic vertebral bodies Hands …
Alpha-galactosidase A deficiency	Fabry disease	GLA	300644	INHERITANCE - X-linked GROWTH Other - Retarded growth - Delayed puberty HEAD & NECK Eyes - Corneal and lenticular opacities - Whorl-like corneal dystrophy in carrier females CARDIOVASCULAR Heart - Angina - Electrocardiographic changes - Left ventricular wall hypertrophy - Ventricular septal hypertrophy - Hypertension - Myocardial infarction - Valvular disease (mitral) - Congestive heart failure V…
Acid ceramidase deficiency, primary neurologic phenotype	Farber disease	ASAH1	613468	INHERITANCE - Autosomal recessive HEAD & NECK Face - Facial weakness Mouth - Tongue fasciculations RESPIRATORY - Respiratory insufficiency due to muscle weakness - Recurrent respiratory infections ABDOMEN Gastrointestinal - Difficulty swallowing SKELETAL Spine - Scoliosis MUSCLE, SOFT TISSUES - Muscle weakness, proximal - Muscle atrophy - Gowers sign - Fasciculations - Muscle biopsy showed neurog…
Combined saposin deficiency		PSAP	176801	INHERITANCE - Autosomal recessive HEAD & NECK Eyes - Optic atrophy (reported in 1 patient) RESPIRATORY - Neonatal respiratory failure ABDOMEN Liver - Hepatomegaly Spleen - Splenomegaly Gastrointestinal - Poor feeding NEUROLOGIC Central Nervous System - Myoclonus - Hyperkinetic movements - Clonic seizures - Fasciculations - Extensor plantar responses - Exaggerated Moro reflex - Hypotonia - Hypo- a…
20.2 Disorders of glycosaminoglycan degradation
Iduronate sulfatase deficiency	Mucopolysaccharidosis type 2; Hunter syndrome	IDS	300823	INHERITANCE - X-linked recessive GROWTH Height - Dwarfism, mild - Adult height 120-150cm HEAD & NECK Head - Scaphocephaly - Macrocephaly Face - Coarse facies Ears - Hearing loss - Recurrent otitis media Eyes - No corneal opacities - Papilledema - Retinal pigmentation - Ptosis Nose - Mucoid nasal discharge Mouth - Macroglossia - Full lips Teeth - Delayed tooth eruption - Widely spaced teeth Neck -…
Heparan N-sulfatase deficiency	Mucopolysaccharidosis type 3A; Sanfilippo syndrome type A	SGSH	605270	INHERITANCE - Autosomal recessive GROWTH Other - Usually normal stature HEAD & NECK Face - Coarse facies, mild Ears - Hearing loss Eyes - Clear corneas - Synophrys CARDIOVASCULAR Heart - Asymmetric septal hypertrophy RESPIRATORY Nasopharynx - Frequent upper respiratory tract infections CHEST Ribs Sternum Clavicles & Scapulae - Thickened ribs ABDOMEN Liver - Hepatomegaly, mild Spleen - Splenomegal…
N-acetylglucosaminidase deficiency	Mucopolysaccharidosis type 3B; Sanfilippo syndrome type B	NAGLU	609701	INHERITANCE - Autosomal recessive HEAD & NECK Face - Coarse facies, mild Ears - Hearing loss Eyes - Clear corneas - Synophrys CARDIOVASCULAR Heart - Asymmetric septal hypertrophy - Cardiomegaly RESPIRATORY Nasopharynx - Frequent upper respiratory infections CHEST Ribs Sternum Clavicles & Scapulae - Thickened ribs ABDOMEN Liver - Hepatomegaly, mild Spleen - Splenomegaly, mild Gastrointestinal - Di…
Heparan-alpha-glucosaminide N-acetyltransferase deficiency	Mucopolysaccharidosis type 3C, Sanfilippo syndrome type C (severe), retinitis pigmentosa type 73 (milder)	HGSNAT	610453	INHERITANCE - Autosomal recessive GROWTH Other - Normal stature (in most patients) HEAD & NECK Face - Coarse facies, mild Ears - Hearing loss - Thickening of the helices Eyes - Clear corneas - Synophrys - Retinitis pigmentosa (late-onset) Nose - Fleshy nasal tip Mouth - Everted lower lip CARDIOVASCULAR Heart - Asymmetric septal hypertrophy RESPIRATORY Nasopharynx - Frequent upper respiratory infe…
N-acetylglucosamine 6-sulfatase deficiency	Mucopolysaccharidosis type 3D; Sanfilippo syndrome type D	GNS	607664	INHERITANCE - Autosomal recessive GROWTH Height - Normal stature HEAD & NECK Face - Coarse facial features - Prominent forehead Ears - Hearing loss - Low-set ears Eyes - Clear corneas - Synophrys - Decreased vision Nose - Flat nasal bridge - Anteverted nares Mouth - Thick lips - Wide mouth - Drooling Neck - Short neck CARDIOVASCULAR Heart - Asymmetric septal hypertrophy RESPIRATORY Nasopharynx - …
20.3 Disorders of glycoprotein degradation
Alpha-neuraminidase deficiency	Sialidosis	NEU1	608272	INHERITANCE - Autosomal recessive GROWTH Height - Short stature (type II, infantile and juvenile) HEAD & NECK Face - Coarse facies (type II, all types) - Facial edema (type II, congenital) Ears - Hearing loss, sensorineural (type II) Eyes - Vision loss, progressive (type I) - Nystagmus (type I) - Cherry-red spot (type II, infantile and juvenile and type I) - Lens opacities (type II, infantile and…
Cathepsin A deficiency	Galactosialidosis	CTSA	613111	Growth - Dwarfism HEENT - Coarse facies - Conjunctival telangiectases - Corneal clouding - Macular cherry red spot - Hearing loss Neuro - Mental retardation - Seizures Skel - Dysostosis multiplex GI - Usually no organomegaly - Occasionally hepatosplenomegaly - Vacuolated Kupffer cells Skin - Widespread hemangiomas Cardiac - Mitral valvular disease - Aortic valvular disease Lab - EM of skin biopsy…
Beta-mannosidase deficiency	β-mannosidosis	MANBA	609489	INHERITANCE - Autosomal recessive HEAD & NECK Face - Mild facial dysmorphism may occur Ears - Deafness Eyes - Tortuosity of conjunctival vessels CARDIOVASCULAR Vascular - Tortuosity of conjunctival vessels SKIN, NAILS, & HAIR Skin - Angiokeratoma Skin Histology - Cytoplasmic vacuolization MUSCLE, SOFT TISSUES - Thenar amyotrophy (rare) NEUROLOGIC Central Nervous System - Mental retardation - Spee…
Alpha-N-acetylgalactosaminidase deficiency	Schindler disease; Kanzaki disease (milder)	NAGA	104170	INHERITANCE - Autosomal recessive HEAD & NECK Eyes - Cortical blindness - Optic atrophy - Nystagmus - Strabismus SKELETAL - Limb contractures by age 4-5 years - Osteopenia MUSCLE, SOFT TISSUES - Muscular atrophy, generalized NEUROLOGIC Central Nervous System - Normal early development, up to 8 to 15 months of age - Delayed development, after 8-15 months - Loss of developmental milestones - Rapid …
Alpha-fucosidase deficiency	α-fucosidosis	FUCA1	612280	INHERITANCE - Autosomal recessive GROWTH Height - Short stature Other - Growth retardation HEAD & NECK Head - Normal head circumference Face - Coarse facial features - Prominent forehead Ears - Hearing loss Eyes - Hypertelorism - Heavy eyebrows - Tortuosity of conjunctival vessels Nose - Broad nose Mouth - Large tongue - Thick lips CARDIOVASCULAR Heart - Cardiomegaly RESPIRATORY - Recurrent respi…
Aspartylglucosaminidase deficiency	Aspartylglucosaminuria	AGA	613228	INHERITANCE - Autosomal recessive GROWTH Height - Short stature HEAD & NECK Head - Brachycephaly - Microcephaly Face - Coarse facies - Broad face Eyes - Crystal-like lens opacity Nose - Low nasal bridge - Anteverted nostrils Mouth - Macroglossia - Wide mouth - Thick lips CARDIOVASCULAR Heart - Mitral insufficiency RESPIRATORY Lung - Recurrent respiratory infections ABDOMEN External Features - Her…
20.4 Neuronal ceroid lipofuscinosis
Palmitoyl-protein thioesterase 1 deficiency	CLN1 disease; Santavuori-Haltia disease	PPT1	600722	INHERITANCE - Autosomal recessive HEAD & NECK Head - Microcephaly, postnatal, progressive Eyes - Vision loss, progressive - Optic atrophy - Retinal degeneration - Macular degeneration - Blindness by age 2 - Reduced or abolished electroretinogram (ERG) SKELETAL Limbs - Flexion contractures NEUROLOGIC Central Nervous System - Psychomotor degeneration - Mental retardation - Cognitive decline in olde…
Tripeptidyl-peptidase 1 deficiency	CLN2 disease, Jansky-Bielchowsky disease (severe), autosomal recessive spinocerebellar ataxia type 7 (milder)	TPP1	607998	INHERITANCE - Autosomal recessive HEAD & NECK Eyes - Vision loss, progressive - Retinal degeneration - Abolished electroretinogram (ERG) NEUROLOGIC Central Nervous System - Developmental regression after age 2 years - Speech and language difficulties - Seizures - Ataxia - Myoclonus - Neurophysiologic abnormalities (EEG, VEP, SEP) - Cerebral atrophy - Autofluorescent lipopigment in neurons LABORAT…
CLN3 disease	Vogt-Spielmeyer disease	CLN3	607042	INHERITANCE - Autosomal recessive HEAD & NECK Eyes - Vision loss, progressive (4 to 10 years) - Blindness (6 to 14 years) - Retinitis pigmentosa - Macular degeneration - Optic atrophy - Abolished electroretinogram (ERG) - Glaucoma, lens-induced - Cataract, juvenile-onset mature CARDIOVASCULAR Heart - Concentric hypertrophic cardiomyopathy, severe (later onset in protracted cases) MUSCLE, SOFT TIS…
CLN4 disease	Autosomal dominant Kufs disease	DNAJC5	611203	INHERITANCE - Autosomal dominant NEUROLOGIC Central Nervous System - Seizures - Dementia - Speech deterioration - Myoclonus - Cerebellar signs - Cerebellar ataxia - Parkinsonism may occur - Extrapyramidal signs - Autofluorescent lipopigment in neurons Behavioral Psychiatric Manifestations - Behavioral changes - Depression - Auditory and visual hallucinations LABORATORY ABNORMALITIES - 'Fingerprin…
CLN5 disease		CLN5	608102	INHERITANCE - Autosomal recessive HEAD & NECK Eyes - Vision loss, progressive - Retinal degeneration - Nystagmus (1 family) NEUROLOGIC Central Nervous System - Clumsiness - Motor deterioration - Developmental regression - Ataxia - Dysarthria (1 family) - Dysmetria (1 family) - Dysdiadochokinesis (1 family) - Seizures - Myoclonus - Mental retardation - Cognitive impairment (1 family) - Neurophysio…
CLN6 disease	Autosomal recessive Kufs disease type A	CLN6	606725	INHERITANCE - Autosomal recessive HEAD & NECK Eyes - Vision loss, progressive - Retinal degeneration (in most patients) NEUROLOGIC Central Nervous System - Neurodegeneration - Loss of motor skills - Loss of language skills - Cognitive decline - Seizures - Myoclonus - Ataxia - Dysarthria - Pyramidal signs - Extrapyramidal signs - Thin corpus callosum - Cerebral atrophy - Cerebellar atrophy - Enlar…
CLN7 disease	Macular dystrophy with central cone involvement (milder)	MFSD8	611124	INHERITANCE - Autosomal recessive HEAD & NECK Eyes - Optic atrophy - Retinopathy - Loss of vision, progressive - Blindness NEUROLOGIC Central Nervous System - Neurodegeneration - Delayed psychomotor development - Delayed speech development - Cognitive decline, rapid - Ataxia - Seizures, refractory - Myoclonic seizures - EEG abnormalities - Sleep disorders - Cerebral atrophy - Cerebellar atrophy -…
CLN8 disease		CLN8	607837	INHERITANCE - Autosomal recessive HEAD & NECK Eyes - Vision loss, progressive NEUROLOGIC Central Nervous System - Developmental regression - Seizures - Ataxia - Speech and language difficulties - Myoclonus - EEG abnormalities - Cerebral atrophy - Cerebellar atrophy - Autofluorescent lipopigment in neurons LABORATORY ABNORMALITIES - Intracellular fingerprint profiles on ultrastructural analysis - …
Cathepsin D deficiency	CLN10 disease	CTSD	116840	INHERITANCE - Autosomal recessive HEAD & NECK Head - Microcephaly Face - Sloping forehead Ears - Low-set ears Eyes - Loss of vision, progressive - Retinitis pigmentosa - Retinal atrophy Nose - Broad nasal bridge RESPIRATORY - Apnea - Respiratory failure SKELETAL Skull - Overriding sutures - Obliterated fontanelles MUSCLE, SOFT TISSUES - Muscle biopsy shows angular atrophic fibers with granulovacu…
ATP13A2 deficiency	CLN12 disease; Kufor-Rakeb syndrome; Parkinson disease type 9; autosomal recessive spastic paraplegia type 78	ATP13A2	610513	INHERITANCE - Autosomal recessive HEAD & NECK Face - Mask-like facies Eyes - Supranuclear gaze palsy - Oculogyric dystonic spasms - Slow saccades Nose - Anosmia - Hyposmia Neck - Torticollis NEUROLOGIC Central Nervous System - Parkinsonism - Hypokinesia - Akinesia - Mask-like facies - Rigidity - Anarthria - Dysarthria - Tremor - Festinating (Parkinsonian) gait - Facial-faucial-finger mini-myoclon…
Cathepsin F deficiency	Autosomal recessive Kufs disease type B; CLN13 disease	CTSF	603539	INHERITANCE - Autosomal recessive NEUROLOGIC Central Nervous System - Cognitive decline, progressive - Dementia - Motor abnormalities - Tremor - Ataxia - Dysarthria - Cerebellar signs - Extrapyramidal signs - Myoclonus - Perioral dyskinesias - Hyperreflexia - Extensor plantar responses - Primitive reflexes - Seizures - Cerebral atrophy, diffuse - Cerebellar atrophy - Accumulation of autofluoresce…
CLN14 disease	Progressive myoclonic epilepsy type 3	KCTD7	611725	INHERITANCE - Autosomal recessive HEAD & NECK Head - Microcephaly (in 1 family) Eyes - Visual loss (in 1 family) - Optic atrophy, mild (in 1 patient) NEUROLOGIC Central Nervous System - Myoclonic seizures - Secondary generalization - Initial normal development - Neurologic regression following seizure onset - Mental retardation - Dysarthria - Limited expressive language - Truncal ataxia - Loss of…
20.5 Disorders of autophagy
EPG5 deficiency	Vici syndrome	EPG5	615068	INHERITANCE - Autosomal recessive GROWTH Other - Failure to thrive - Postnatal growth retardation HEAD & NECK Head - Microcephaly Face - Hypertelorism Ears - Low-set ears - Sensorineural hearing loss (in some patients) Eyes - Bilateral cataracts - Ocular albinism - Retinal hypopigmentation - Nystagmus Mouth - Cleft lip - Cleft palate - Micrognathia CARDIOVASCULAR Heart - Cardiomyopathy, dilated -…
WDR45 deficiency	Neurodegeneration with brain iron accumulation type 5; static encephalopathy of childhood with neurodegeneration in adulthood (SENDA); β-propeller protein-associated neurodegeneration (BPAN)	WDR45	300526	INHERITANCE - X-linked dominant HEAD & NECK Eyes - Eye movement abnormalities - Retinal nerve atrophy (in some patients) NEUROLOGIC Central Nervous System - Delayed psychomotor development - Mental retardation - Poor speech - Lack of speech - Parkinsonism - Rigidity - Bradykinesia - Dystonia - Tremor - Extrapyramidal signs - Spastic paraparesis - Dementia - Sleep disorders - Seizures (in some pat…
SNX14 deficiency	Autosomal recessive spinocerebellar ataxia type 2	SNX14	616105	INHERITANCE - Autosomal recessive HEAD & NECK Head - Macrocephaly, relative Face - Prominent forehead - Coarse facial features - Broad face - Long philtrum - Broad philtrum Ears - Sensorineural hearing loss (in some patients) Eyes - Short palpebral fissures - Fullness of the upper eyelid - Epicanthal folds - Nystagmus (in some patients) Nose - Broad nasal base - Underdevelopment of the nasal alae…
Spatacsin deficiency	Autosomal recessive spastic paraplegia type 11; axonal Charcot-Marie-Tooth disease type 2X; juvenile amyotrophic lateral sclerosis type 5	SPG11	610844	INHERITANCE - Autosomal recessive GROWTH Weight - Obesity HEAD & NECK Eyes - Nystagmus, gaze-evoked - Pigmented macular degeneration, adult-onset - Retinal degeneration, adult-onset - Decreased visual acuity, adult-onset GENITOURINARY Bladder - Urinary urgency - Urinary incontinence - Sphincter disturbances SKELETAL Feet - Pes cavus MUSCLE, SOFT TISSUES - Amyotrophy - Muscle atrophy, neurogenic -…	https://pubmed.ncbi.nlm.nih.gov/21440262/
TECPR2 deficiency	Autosomal recessive spastic paraplegia type 49	TECPR2	615000	INHERITANCE - Autosomal recessive GROWTH Height - Short stature Other - Chubby appearance HEAD & NECK Head - Microcephaly - Brachycephaly Face - Round face - Hypomimia Ears - Hearing loss (in some patients) Teeth - Dental crowding Neck - Short broad neck RESPIRATORY - Central apnea, episodic - Chronic lung disease ABDOMEN Gastrointestinal - Gastroesophageal reflux disease SKIN, NAILS, & HAIR Hair…
TBCK deficiency	Infantile hypotonia with psychomotor retardation and characteristic facies type 3	TBCK	616899	INHERITANCE - Autosomal recessive HEAD & NECK Head - Macrocephaly (in some patients) Face - Coarse facies - Bitemporal narrowing - Sloping forehead Eyes - Cortical visual impairment - Arched eyebrows - Deep-set eyes Nose - High nasal bridge - Bulbous nose - Anteverted nares Mouth - Tented upper lip - Thick lips - Macroglossia - Gingival hyperplasia RESPIRATORY - Respiratory insufficiency due to h…
20.6 Other disorders of complex molecule degradation
Glucocerebrosidase receptor deficiency	Progressive myoclonic epilepsy type 4; action myoclonus-renal failure syndrome	SCARB2	602257	INHERITANCE - Autosomal recessive HEAD & NECK Eyes - Horizontal saccades ABDOMEN Gastrointestinal - Dysphagia GENITOURINARY Kidneys - Renal failure - Nephrotic syndrome - Proteinuria - Focal segmental glomerulosclerosis - Collapsing glomerulopathy - Vacuolization in distal and collecting tubules - Granular material in cortical tubules - Complement component deposition NEUROLOGIC Central Nervous S…
Niemann-Pick disease type C1		NPC1	607623	INHERITANCE - Autosomal recessive HEAD & NECK Eyes - Vertical supranuclear gaze palsy ABDOMEN Liver - Hepatomegaly - Neonatal jaundice - Fatal liver failure in infancy (occasional) Spleen - Splenomegaly Gastrointestinal - Dysphagia NEUROLOGIC Central Nervous System - Hypotonia - Developmental delay - Dysarthria - Loss of speech - Mental deterioration - Dementia - Spasticity - Dystonia - Seizures …
Niemann-Pick disease type C2		NPC2	601015	INHERITANCE - Autosomal recessive HEAD & NECK Eyes - Vertical supranuclear gaze palsy RESPIRATORY Lung - Pulmonary involvement, severe - Respiratory failure ABDOMEN Liver - Hepatomegaly - Neonatal jaundice Spleen - Splenomegaly Gastrointestinal - Dysphagia NEUROLOGIC Central Nervous System - Hypotonia - Developmental delay - Dysarthria - Loss of speech - Mental deterioration - Dementia - Spastici…
COFACTOR AND MINERAL METABOLISM
21 Disorders of vitamin and cofactor metabolism
21.1 Disorders of tetrahydrobiopterin metabolism
Autosomal recessive GTP cyclohydrolase 1 deficiency		GCH1	600225	INHERITANCE - Autosomal recessive GROWTH Other - Poor feeding in infancy HEAD & NECK Eyes - Abnormal ocular movements Mouth - Hypersalivation ABDOMEN Gastrointestinal - Swallowing difficulties NEUROLOGIC Central Nervous System - Delayed development - Psychomotor retardation - Mental retardation - Hypotonia, truncal - Hypertonia of the extremities - Uncoordinated movements - Tremor - Dystonia - Ri…
6-pyruvoyl-tetrahydropterin synthase deficiency		PTS	612719	INHERITANCE - Autosomal recessive GROWTH Other - Small for gestational age - Poor feeding in infancy HEAD & NECK Head - Microcephaly Eyes - Oculogyric crises Mouth - Hypersalivation ABDOMEN Gastrointestinal - Poor sucking - Swallowing difficulties NEUROLOGIC Central Nervous System - Delayed development - Psychomotor retardation - Mental retardation - Hypotonia, truncal - Hypertonia of the extremi…
Sepiapterin reductase deficiency		SPR	182125	INHERITANCE - Autosomal recessive - ?Autosomal dominant GROWTH Other - Growth retardation HEAD & NECK Head - Microcephaly Eyes - Oculogyric crises - Oculomotor apraxia NEUROLOGIC Central Nervous System - Delayed psychomotor development - Mental retardation (if untreated) - Dystonia with diurnal variation - Spasticity - Tremor - Seizures - Dysarthria - Axial hypotonia - Choreoathetosis - Ataxia - …
Dihydropteridine reductase deficiency		QDPR	612676	INHERITANCE - Autosomal recessive GROWTH Other - Poor feeding in infancy HEAD & NECK Head - Microcephaly Mouth - Hypersalivation ABDOMEN Gastrointestinal - Swallowing difficulties NEUROLOGIC Central Nervous System - Delayed development - Psychomotor retardation - Mental retardation - Hypotonia, truncal - Hypertonia of the extremities - Uncoordinated movements - Tremor - Dystonia - Seizures - Chor…
21.2 Disorders of thiamine metabolism
Thiamine transporter 1 deficiency	Thiamine-responsive megaloblastic anemia; Rogers syndrome; thiamine metabolism dysfunction syndrome type 1	SLC19A2	603941	INHERITANCE - Autosomal recessive GROWTH Height - Short stature (in some patients) HEAD & NECK Ears - Sensorineural deafness Eyes - Optic atrophy (in some patients) - Maculopathy (uncommon) - Cone-rod dystrophy (uncommon) - Retinal degeneration (in some patients) - Visual loss (in some patients) - Nystagmus (in some patients) CARDIOVASCULAR Heart - Congenital heart defects (in some patients) - At…
Thiamine transporter 2 deficiency	Biotin-thiamine-responsive basal ganglia disease; thiamine metabolism dysfunction syndrome type 2	SLC19A3	606152	INHERITANCE - Autosomal recessive HEAD & NECK Face - Facial dystonia Eyes - Nystagmus - External ophthalmoplegia - Ptosis - Gaze palsy ABDOMEN Gastrointestinal - Dysphagia - Swallowing difficulties NEUROLOGIC Central Nervous System - Encephalopathy - Psychomotor retardation (in some patients) - Dystonia - Seizures - Confusion - Irritability - Axial hypotonia - Extremity hypertonia - Extensor plan…
Thiamine pyrophosphokinase deficiency	Thiamine metabolism dysfunction syndrome type 5	TPK1	606370	INHERITANCE - Autosomal recessive CARDIOVASCULAR Heart - Left ventricular hypertrophy (1 patient) MUSCLE, SOFT TISSUES - Hypotonia - Pyruvate oxidation defect - Decreased thiamine pyrophosphate NEUROLOGIC Central Nervous System - Encephalopathic episodes, often associated with infection - Dizziness, episodic - Normal cognition - Delayed psychomotor development (1 patient) - Hypotonia - Spasticity…
21.3 Disorders of riboflavin metabolism
21.4 Disorders of niacin and NAD metabolism
Mitochondrial NAD kinase 2 deficiency	2,4-dienoyl-CoA reductase deficiency with hyperlysinemia	NADK2	615787	INHERITANCE - Autosomal recessive GROWTH Other - Intrauterine growth retardation - Failure to thrive HEAD & NECK Head - Microcephaly Eyes - Nystagmus - Abnormal eye movements - Cortical blindness - Optic atrophy - Ophthalmoplegia - Hypermetropia NEUROLOGIC Central Nervous System - Encephalopathy - Hypotonia, neonatal - Delayed psychomotor development, variable - Lack of development (in some patie…
NAD(P)HX dehydratase deficiency	CARKD deficiency	NAXD	615910	INHERITANCE - Autosomal recessive HEAD & NECK Ears - Hearing loss (in some patients) Eyes - Ophthalmoplegia (in some patients) CARDIOVASCULAR Heart - Cardiomyopathy (in some patients) ABDOMEN Gastrointestinal - Vomiting - Diarrhea SKIN, NAILS, & HAIR Skin - Epidermolysis - Skin lesions - Skin rash - Affects groin and axillae NEUROLOGIC Central Nervous System - Developmental regression - Encephalo…
NAD(P)HX epimerase deficiency	Apolipoprotein A-I binding protein deficiency	NAXE	608862	INHERITANCE - Autosomal recessive HEAD & NECK Eyes - Nystagmus - Strabismus RESPIRATORY - Respiratory failure due to hypotonia SKIN, NAILS, & HAIR Skin - Erythematous bullous skin lesions - Skin blistering - Skin erosion MUSCLE, SOFT TISSUES - Hypotonia - Mitochondrial dysfunction seen on muscle biopsy (in some patients) NEUROLOGIC Central Nervous System - Encephalopathy, acute-onset - Psychomoto…
Nicotinamide nucleotide transhydrogenase deficiency	Glucocorticoid deficiency type 4	NNT	607878	INHERITANCE - Autosomal recessive GROWTH Other - Failure to thrive GENITOURINARY External Genitalia (Male) - Precocious puberty Internal Genitalia (Male) - Cryptorchidism - Testicular enlargement - Testicular adrenal rest tumors - Leydig cell tumors SKIN, NAILS, & HAIR Skin - Hyperpigmentation NEUROLOGIC Central Nervous System - Seizures, hypoglycemic - Coma, hypoglycemic METABOLIC FEATURES - Hyp…
21.5 Disorders of pantothenate and CoA metabolism
Pantothenate kinase 2 deficiency	Pantothenate kinase-associated neurodegeneration (PKAN); neurodegeneration with brain iron accumulation type 1	PANK2	606157	INHERITANCE - Autosomal recessive HEAD & NECK Face - Facial grimacing Eyes - Pigmentary retinopathy (more common in classic disease) - Retinal degeneration - Optic atrophy - Blepharospasm - Apraxia of eyelid opening ABDOMEN Gastrointestinal - Feeding difficulties - Dysphagia GENITOURINARY Bladder - Urinary incontinence SKELETAL Feet - Foot deformity SKIN, NAILS, & HAIR Skin - Skin pigmentation MU…	https://pubmed.ncbi.nlm.nih.gov/27303611/
Mitochondrial coenzyme A transporter deficiency		SLC25A42	610823	INHERITANCE - Autosomal recessive HEAD & NECK Face - Facial muscle weakness CARDIOVASCULAR Heart - Poor left ventricular function (in some patients) MUSCLE, SOFT TISSUES - Hypotonia - Rhabdomyolysis, episodic (rare) NEUROLOGIC Central Nervous System - Developmental regression, episodic - Global developmental delay (in some patients) - Impaired intellectual development (in some patients) - Speech …
21.6 Disorders of pyridoxine metabolism
Alpha-aminoadipic semialdehyde dehydrogenase deficiency	Pyridoxine-dependent epilepsy	ALDH7A1	107323	INHERITANCE - Autosomal recessive RESPIRATORY - Respiratory distress, neonatal NEUROLOGIC Central Nervous System - Seizures - Generalized tonic clonic seizures - Myoclonic seizures - Status epilepticus - Hypotonia - Delayed psychomotor development (mild to severe) - Speech delay - Mental retardation PRENATAL MANIFESTATIONS - Fetal distress Movement - Abnormal intrauterine movements LABORATORY ABN…
Pyridoxamine 5'-phosphate oxidase deficiency		PNPO	603287	INHERITANCE - Autosomal recessive GROWTH Other - Failure to thrive HEAD & NECK Head - Microcephaly, progressive Eyes - Eye movement abnormalities ABDOMEN Gastrointestinal - Feeding problems NEUROLOGIC Central Nervous System - Neonatal epileptic encephalopathy (NEE) - Global developmental delay, variable severity - Burst suppression on EEG - Seizures - Myoclonus - Partial response to pyridoxine - …
Pyridoxal 5'-phosphate binding protein deficiency	PROSC deficiency	PLPBP	604436	INHERITANCE - Autosomal recessive HEAD & NECK Head - Microcephaly, acquired Face - Dysmorphic facial features, mild (in some patients) RESPIRATORY - Respiratory insufficiency, neonatal - Apnea, neonatal ABDOMEN Gastrointestinal - Gastrointestinal dysfunction (in some patients) MUSCLE, SOFT TISSUES - Hypertonia NEUROLOGIC Central Nervous System - Seizures, neonatal, refractory - Myoclonus - Tonic-…
Tissue-nonspecific alkaline phosphatase deficiency	Hypophosphatasia	ALPL	171760	INHERITANCE - Autosomal recessive GROWTH Height - Short limb dwarfism Other - Failure to thrive HEAD & NECK Eyes - Blue sclera Teeth - Poorly formed teeth RESPIRATORY - Recurrent respiratory infections - Apnea CHEST Ribs Sternum Clavicles & Scapulae - Short ribs - Rachitic rosary - Rib fractures - Small thoracic cage - Clavicles least affected bone ABDOMEN Gastrointestinal - Anorexia - Vomiting -…
21.7 Disorders of biotin metabolism
Biotinidase deficiency		BTD	609019	INHERITANCE - Autosomal recessive HEAD & NECK Ears - Hearing loss, sensorineural Eyes - Conjunctivitis - Optic atrophy - Vision loss RESPIRATORY - Tachypnea - Apnea - Breathing problems ABDOMEN Liver - Hepatomegaly Spleen - Splenomegaly Gastrointestinal - Feeding difficulties - Vomiting - Diarrhea SKIN, NAILS, & HAIR Skin - Skin rash - Seborrheic dermatitis - Skin infections Hair - Alopecia NEURO…
Holocarboxylase synthetase deficiency		HLCS	609018	INHERITANCE - Autosomal recessive RESPIRATORY - Tachypnea - Hyperventilation ABDOMEN Gastrointestinal - Feeding problems - Vomiting SKIN, NAILS, & HAIR Skin - Skin rash Hair - Alopecia NEUROLOGIC Central Nervous System - Irritability - Hypotonia - Seizures - Lethargy - Developmental delay - Coma - Hypertonia METABOLIC FEATURES - Metabolic acidosis - Organic aciduria HEMATOLOGY - Thrombocytopenia …
Sodium-dependent multivitamin transporter deficiency		SLC5A6	604024	INHERITANCE - Autosomal recessive GROWTH Other - Poor overall growth HEAD & NECK Head - Microcephaly, acquired, progressive Eyes - Nystagmus - Dyskinetic saccades - Esotropia ABDOMEN Gastrointestinal - Poor feeding - Tube feeding - Cyclic vomiting SKELETAL - Osteopenia (1 patient) - Pathologic fractures (1 patient) MUSCLE, SOFT TISSUES - Hypertonia NEUROLOGIC Central Nervous System - Global devel…
21.8 Disorders of folate metabolism
Proton-coupled folate transporter deficiency	Hereditary folate malabsorption	SLC46A1	611672	INHERITANCE - Autosomal recessive GROWTH Other - Failure to thrive HEAD & NECK Mouth - Oral ulcers ABDOMEN Gastrointestinal - Poor feeding - Diarrhea - Folate malabsorption NEUROLOGIC Central Nervous System - Hypotonia - Head lag - Delayed development if untreated - Mental retardation if untreated - Ataxia - Seizures - Athetosis - Dyskinesias - Basal ganglion calcifications Peripheral Nervous Sys…
Folate receptor alpha deficiency	Neurodegeneration due to cerebral folate transport deficiency	FOLR1	136430	INHERITANCE - Autosomal recessive NEUROLOGIC Central Nervous System - Developmental regression, severe - Neurodegeneration - Seizures - Motor dysfunction - Mental retardation (if untreated) - Disturbed myelination affecting the periventricular and subcortical white matter - Brain MRS shows reduced choline and inositol peaks in the parieto-occipital white matter LABORATORY ABNORMALITIES - Decrease…
5,10-methylenetetrahydrofolate reductase deficiency		MTHFR	607093	INHERITANCE - Autosomal recessive HEAD & NECK Head - Microcephaly MUSCLE, SOFT TISSUES - Muscle weakness NEUROLOGIC Central Nervous System - Developmental delay - Seizures - Gait abnormalities - Incoordination - Paresthesias - Stroke - Psychiatric disturbances LABORATORY ABNORMALITIES - Methylenetetrahydrofolate reductase deficiency - Low to normal plasma methionine - Homocysteinemia - Homocystin…
Methylenetetrahydrofolate dehydrogenase 1 deficiency	Combined immunodeficiency and megaloblastic anemia with or without hyperhomocysteinemia (CIMAH)	MTHFD1	172460	INHERITANCE - Autosomal recessive HEAD & NECK Ears - Hearing loss, mild (in 1 patient) RESPIRATORY - Recurrent pulmonary infections ABDOMEN Liver - Liver fibrosis Gastrointestinal - Vomiting GENITOURINARY External Genitalia (Female) - Moniliasis Kidneys - Atypical hemolytic uremic syndrome SKELETAL - Septic arthritis SKIN, NAILS, & HAIR Skin - Eczema NEUROLOGIC Central Nervous System - Seizures (…
5,10-methenyltetrahydrofolate synthetase deficiency	5-formyltetrahydrofolate cycloligase deficiency	MTHFS	604197	INHERITANCE - Autosomal recessive GROWTH Height - Short stature HEAD & NECK Head - Microcephaly Eyes - Cortical visual impairment (1 patient) ABDOMEN Gastrointestinal - Poor feeding - Tube feeding NEUROLOGIC Central Nervous System - Global developmental delay - Poor speech - Spasticity - Exaggerated startle response - Seizures - Delayed myelination - Hypomyelination - Enlarged ventricles - Cerebe…
Dihydrofolate reductase deficiency		DHFR	126060	INHERITANCE - Autosomal recessive GROWTH Other - Poor feeding HEAD & NECK Head - Microcephaly, acquired Eyes - Icterus - Eyelid myoclonus ABDOMEN Liver - Hepatomegaly SKIN, NAILS, & HAIR Skin - Pallor MUSCLE, SOFT TISSUES - Hypotonia NEUROLOGIC Central Nervous System - Delayed psychomotor development - Absence seizures - Seizures, refractory - Poor head control - Ataxia - Learning disabilities - …
21.9 Disorders of cobalamin metabolism
Methylmalonic aciduria and homocystinuria, cblF type		LMBRD1	612625	INHERITANCE - Autosomal recessive GROWTH Other - Failure to thrive HEAD & NECK Ears - Low-set ears - Small ears Eyes - Epicanthal folds Mouth - Stomatitis - Glossitis - Thin upper lip - High-arched palate ABDOMEN Gastrointestinal - Poor feeding SKIN, NAILS, & HAIR Skin - Reticulate pigmented skin abnormalities - Skin rashes NEUROLOGIC Central Nervous System - Hypotonia - Lethargy - Developmental …	https://pubmed.ncbi.nlm.nih.gov/20127417/
Methylmalonic aciduria and homocystinuria, cblC type		MMACHC	609831	INHERITANCE - Autosomal recessive GROWTH Other - Failure to thrive HEAD & NECK Head - Microcephaly - Hydrocephalus Face - Long face - High forehead - Flat philtrum Ears - Low-set ears - Large, floppy ears Eyes - Pigmentary retinopathy - Nystagmus - Decreased visual acuity CARDIOVASCULAR Vascular - Vascular lesions - Thrombotic microangiopathy - Thromboembolism ABDOMEN Gastrointestinal - Poor feed…
Methylmalonic aciduria and homocystinuria, cblD type		MMADHC	611935	INHERITANCE - Autosomal recessive HEAD & NECK Eyes - Nystagmus NEUROLOGIC Central Nervous System - Hypotonia - Lethargy - Dystonia - Developmental delay - Mental retardation - Seizures - Spastic ataxia - Cortical atrophy HEMATOLOGY - Megaloblastic anemia - Increased mean corpuscular volume LABORATORY ABNORMALITIES - Homocystinuria - Homocysteinemia - Methylmalonic aciduria - Methylmalonic acidemi…
Methylmalonic aciduria, cblA type		MMAA	607481	INHERITANCE - Autosomal recessive GROWTH Other - Failure to thrive RESPIRATORY - Respiratory distress ABDOMEN Liver - Hepatomegaly Gastrointestinal - Poor feeding - Vomiting NEUROLOGIC Central Nervous System - Lethargy - Hypotonia - Developmental delay - Coma - Seizures - Tremor METABOLIC FEATURES - Dehydration - Metabolic acidosis - Ketosis - Ketosis is exacerbated by protein ingestion HEMATOLOG…
Methionine synthase reductase deficiency	Homocystinuria-megaloblastic anemia, cblE type	MTRR	602568	INHERITANCE - Autosomal recessive GROWTH Other - Failure to thrive HEAD & NECK Eyes - Nystagmus (in some patients) - Blindness (in some patients) MUSCLE, SOFT TISSUES - Hypotonia NEUROLOGIC Central Nervous System - Delayed psychomotor development - Hypotonia - Abnormal gait - Seizures - Cerebral atrophy HEMATOLOGY - Megaloblastic anemia LABORATORY ABNORMALITIES - Homocystinuria - Hyperhomocystine…
Methylmalonic aciduria and homocystinuria, cblX type		HCFC1	300019	INHERITANCE - X-linked recessive GROWTH Height - Short stature Other - Failure to thrive HEAD & NECK Head - Microcephaly - Brachycephaly NEUROLOGIC Central Nervous System - Severely delayed psychomotor development - Mental retardation - Seizures, intractable - Hypotonia - Hypsarrhythmia - Chorea (in some patients) - Athetosis (in some patients) LABORATORY ABNORMALITIES - Methylmalonic aciduria - …
21.10 Disorders of molybdenum cofactor metabolism
Cyclic pyranopterin monophosphate synthase deficiency	Molybdenum cofactor deficiency type A	MOCS1	603707	INHERITANCE - Autosomal recessive GROWTH Other - Poor growth HEAD & NECK Head - Frontal bossing - Microcephaly - Macrocephaly Face - Long face - Puffy cheeks - Long philtrum Eyes - Dislocated lenses - Spherophakia - Nystagmus - Elongated palpebral fissures - Widely spaced eyes Nose - Small nose Mouth - Thick lips ABDOMEN Gastrointestinal - Poor feeding SKELETAL Skull - Asymmetric skull MUSCLE, SO…
Molybdopterin synthase deficiency	Molybdenum cofactor deficiency type B	MOCS2	603708	INHERITANCE - Autosomal recessive GROWTH Other - Poor growth HEAD & NECK Head - Frontal bossing - Microcephaly - Macrocephaly Face - Long face - Puffy cheeks - Long philtrum Eyes - Dislocated lenses - Spherophakia - Nystagmus - Elongated palpebral fissures - Widely spaced eyes Nose - Small nose Mouth - Thick lips ABDOMEN Gastrointestinal - Poor feeding SKELETAL Skull - Asymmetric skull MUSCLE, SO…
Gephyrin deficiency	Molybdenum cofactor deficiency type C	GPHN	603930	INHERITANCE - Autosomal recessive HEAD & NECK Eyes - No visual contact ABDOMEN Gastrointestinal - Poor feeding MUSCLE, SOFT TISSUES - Hypotonia NEUROLOGIC Central Nervous System - Delayed psychomotor development, severe - Seizures, intractable - Opisthotonus - Axial hypotonia - Limb hyperreflexia - Cerebral atrophy - Cerebellar hypoplasia - Pontine hypoplasia - Cerebellar polymicrogyria (1 patien…
21.11 Other disorders of vitamin metabolism
22 Disorders of trace elements and metals
22.1 Disorders of copper metabolism
Copper-transporting ATPase subunit alpha deficiency	Menkes disease (severe); occipital horn syndrome (milder)	ATP7A	300011	INHERITANCE - X-linked recessive GROWTH Height - Short stature Other - Intrauterine growth retardation HEAD & NECK Head - Microcephaly - Brachycephaly - Wormian bones Face - Pudgy cheeks CARDIOVASCULAR Vascular - Intracranial hemorrhage SKELETAL - Osteoporosis - Joint laxity Skull - Wormian bones Limbs - Metaphyseal widening with spurs SKIN, NAILS, & HAIR Skin - Hypopigmentation - Skin laxity Hai…
Acetyl-CoA transporter deficiency	Huppke-Brendel syndrome; congenital cataracts, hearing loss, and neurodegeneration	SLC33A1	603690	INHERITANCE - Autosomal recessive HEAD & NECK Ears - Hearing loss Eyes - Cataracts, congenital - Nystagmus MUSCLE, SOFT TISSUES - Hypotonia NEUROLOGIC Central Nervous System - Psychomotor retardation, severe - Inability to sit or walk independently - Seizures (in 2 patients) - Lack of speech - Cerebral atrophy - Cerebellar atrophy - Hypomyelination - Wide subarachnoid spaces LABORATORY ABNORMALIT…
22.2 Disorders of iron metabolism
Ferritin light chain deficiency	Hereditary L-ferritin deficiency	FTL	134790	INHERITANCE - Autosomal dominant - Autosomal recessive SKIN, NAILS, & HAIR Hair - Hair loss, progressive (homozygous patient) NEUROLOGIC Central Nervous System - Idiopathic generalized epilepsy in childhood (homozygous patient) - Neurocognitive impairment, mild (homozygous patient) HEMATOLOGY - Normal hematologic parameters (both patients) LABORATORY ABNORMALITIES - Undetectable serum L-transferr…
22.3 Disorders of manganese metabolism
SLC39A8 deficiency		SLC39A8	608732	INHERITANCE - Autosomal recessive GROWTH Height - Short stature HEAD & NECK Ears - Hearing loss (1 patient) Eyes - Strabismus - Astigmatism - Nystagmus - Poor visual fixation (in some patients) SKELETAL - Osteopenia (in some patients) - Joint hypermobility (in some patients) Skull - Craniosynostosis (1 patient) MUSCLE, SOFT TISSUES - Hypotonia, profound NEUROLOGIC Central Nervous System - Delayed…
22.4 Disorders of zinc metabolism
22.5 Other disorders of trace element metabolism
O-phosphoseryl-tRNA(Sec) selenium transferase deficiency	Selenocysteinyl-tRNA(Sec) synthase deficiency; progressive cerebellocerebral atrophy; pontocerebellar hypoplasia type 2D	SEPSECS	613009	INHERITANCE - Autosomal recessive HEAD & NECK Head - Microcephaly, postnatal, progressive SKELETAL Limbs - Contractures NEUROLOGIC Central Nervous System - Mental retardation (profound) - Lack of psychomotor development - Spastic quadriplegia, progressive - Clonus - Seizures - Chorea, mild (in some) - Sleep disturbances - Cerebellar atrophy, progressive (cerebellar vermal atrophy before cerebral …
METABOLIC CELL SIGNALING
23 Neurotransmitter disorders
23.1 Monoamine neurotransmission
Tyrosine hydroxylase deficiency		TH	191290	INHERITANCE - Autosomal recessive HEAD & NECK Face - Masked facies Eyes - Oculogyric crises - Ptosis NEUROLOGIC Central Nervous System - Dystonia - Parkinsonism - Rigidity - Truncal hypotonia - Limb dystonia - Hypokinesia - Motor delay - Speech delay - Gait ataxia - Involuntary jerking movements - Extrapyramidal symptoms - Tremor - Myoclonus (in 1 family) - Autonomic symptoms LABORATORY ABNORMALI…
Dopamine beta-hydroxylase deficiency		DBH	609312	INHERITANCE - Autosomal recessive HEAD & NECK Eyes - Ptosis - Delayed eye opening as a neonate (up to 2 weeks) Nose - Nasal stuffiness Mouth - High-arched palate CARDIOVASCULAR Vascular - Orthostatic hypotension, severe, recurrent - Fainting spells GENITOURINARY Internal Genitalia (Male) - Impaired ejaculation due to impaired sympathetic activity - Retrograde ejaculation Bladder - Nocturia NEUROL…
23.2 Gamma-aminobutyric acid neurotransmitter disorders
GABA transaminase deficiency		ABAT	137150	INHERITANCE - Autosomal recessive GROWTH Height - Accelerated linear growth (in 1 of 2 patients) HEAD & NECK Face - Retrognathia, mild (in 1 of 2 patients) Eyes - Downslanting palpebral fissures (in 1 of 2 patients) MUSCLE, SOFT TISSUES - Hypotonia, severe NEUROLOGIC Central Nervous System - Psychomotor retardation, severe - Seizures, refractory - Hyperreflexia - Tonic posturing - Lethargy - Leuk…
Succinic semialdehyde dehydrogenase deficiency	4-hydroxybutyric aciduria	ALDH5A1	610045	INHERITANCE - Autosomal recessive HEAD & NECK Eyes - Abnormal eye movements NEUROLOGIC Central Nervous System - Delayed development, ranging from mild to severe - Psychomotor retardation - Approximately 30% of patients show normal early development - Delayed motor development - Delayed language development - Mental retardation - Hypotonia - Hyperkinesis - Ataxia - Seizures - Absence seizures - My…
GABA type A receptor subunit alpha 1 deficiency	Early infantile epileptic encephalopathy type 19	GABRA1	137160	INHERITANCE - Autosomal dominant HEAD & NECK Head - Microcephaly, postnatal (one patient) - Brachycephaly (one patient) Eyes - Optic atrophy (one patient) NEUROLOGIC Central Nervous System - Epileptic encephalopathy - Absence seizures - Tonic-clonic seizures - Hemiclonic seizures - Febrile seizures - Focal dyscognitive seizures - Myoclonic seizure - Atonic seizures - Status epilepticus - Delayed …
GABA type A receptor subunit beta 1 deficiency	Early infantile epileptic encephalopathy type 45	GABRB1	137190	INHERITANCE - Autosomal dominant HEAD & NECK Eyes - Cortical visual impairment (in some patients) NEUROLOGIC Central Nervous System - Epileptic encephalopathy - Delayed psychomotor development - Psychomotor regression - Hypotonia - Seizures - Hypsarrhythmia (in some patients) - Epilepsy of infancy with migrating focal seizures (EIMFS) - Ataxia - Thin corpus callosum - Cerebral atrophy - White mat…
GABA type A receptor subunit beta 2 deficiency	Infantile or early childhood epileptic encephalopathy type 2	GABRB2	600232	INHERITANCE - Autosomal dominant HEAD & NECK Head - Microcephaly (in some patients) Eyes - Cortical visual impairment ABDOMEN Gastrointestinal - Poor feeding NEUROLOGIC Central Nervous System - Delayed psychomotor development - Epileptic encephalopathy - Intellectual disability, mild to profound - Poor or absent speech - Lethargy - Inability to walk (in some patients) - Difficulty walking - Seizu…
GABA type A receptor subunit beta 3 deficiency	Early infantile epileptic encephalopathy type 43	GABRB3	137192	INHERITANCE - Autosomal dominant MUSCLE, SOFT TISSUES - Hypotonia NEUROLOGIC Central Nervous System - Epileptic encephalopathy - Seizures - Multiple seizures types - Delayed psychomotor development - Intellectual disability - Ataxia - Dyspraxia - Dyskinesia - Brain imaging shows hypomyelination (in some patients) Behavioral Psychiatric Manifestations - Abnormal behavior - Hyperactivity MISCELLANE…
GABA type A receptor subunit gamma 2 deficiency		GABRG2	137164	INHERITANCE - Autosomal dominant HEAD & NECK Eyes - Roving eye movements - Nystagmus MUSCLE, SOFT TISSUES - Hypotonia NEUROLOGIC Central Nervous System - Epileptic encephalopathy - Global developmental delay, severe - Impaired intellectual development, severe - Absent speech - Seizures, intractable, multiple types - Motor disability - Brain imaging usually normal - Brain imaging may show delayed …
GABA type B receptor subunit 2 deficiency		GABBR2	607340	INHERITANCE - Autosomal dominant HEAD & NECK Head - Poor head control Eyes - Poor visual contact Mouth - Drooling ABDOMEN Gastrointestinal - Poor feeding - Tube feeding SKELETAL Spine - Scoliosis NEUROLOGIC Central Nervous System - Epileptic encephalopathy - Seizures, multiple types - Developmental delay, profound - Intellectual disability - Absent speech - Hypotonia - Inability to sit or stand -…
23.3 Glutamate neurotransmitter disorders
Ionotropic glutamate receptor NMDA type subunit 1 dysregulation	Autosomal dominant intellectual disability type 8; neurodevelopmental disorder with or without hyperkinetic movements and seizures	GRIN1	138249	INHERITANCE - Autosomal recessive HEAD & NECK Head - Frontal bossing Face - Midface hypoplasia, mild Eyes - Strabismus - Poor eye contact MUSCLE, SOFT TISSUES - Hypotonia NEUROLOGIC Central Nervous System - Delayed psychomotor development, severe - Intellectual disability, severe - Inability to walk unsupported - Lack of speech - Spasticity - Dystonia - Restless movements - Involuntary movements …
Ionotropic glutamate receptor NMDA type subunit 2A dysregulation		GRIN2A	138253	INHERITANCE - Autosomal dominant NEUROLOGIC Central Nervous System - Delayed cognitive development (in some patients) - Mental retardation (in some patients) - Learning difficulties - Seizures, focal - Rolandic epilepsy - Speech and language difficulties - Verbal dyspraxia - Dysphasia - Secondary seizures (in some patients) - Other seizure types (in some patients) - EEG shows centrotemporal spike…
Ionotropic glutamate receptor NMDA type subunit 2B dysregulation	Early infantile epileptic encephalopathy type 27; autosomal dominant intellectual disability type 6	GRIN2B	138252	INHERITANCE - Autosomal dominant HEAD & NECK Head - Microcephaly (in some patients) Eyes - Poor visual contact MUSCLE, SOFT TISSUES - Hypotonia - Axial muscle hyperextension, episodic NEUROLOGIC Central Nervous System - Delayed psychomotor development - Epileptic encephalopathy - Seizures - Intellectual disability - Hypotonia - Abnormal movements - Dystonia - Dyskinesias - Choreiform movements - …
Ionotropic glutamate receptor NMDA type subunit 2D superactivity	Early infantile epileptic encephalopathy type 46	GRIN2D	602717	INHERITANCE - Autosomal dominant GROWTH Other - Failure to thrive HEAD & NECK Head - Microcephaly (in some patients) Face - Dysmorphic features (in some patients) - Orofacial hypotonia (in some patients) Eyes - Cortical visual impairment (in some patients) ABDOMEN Gastrointestinal - Poor feeding - Dysphagia SKELETAL Feet - Pes planus MUSCLE, SOFT TISSUES - Axial hypotonia - Appendicular hypertoni…
Ionotropic glutamate receptor AMPA type subunit 2 deficiency		GRIA2	138247	INHERITANCE - Autosomal dominant HEAD & NECK Head - Deceleration of head growth (in some patients) NEUROLOGIC Central Nervous System - Global developmental delay - Developmental regression - Impaired intellectual development - Poor or absent speech - Delayed walking - Inability to walk - Gait abnormalities - Motor incoordination - Ataxia - Dyspraxia - Dystonia - Abnormal movements - Seizures (in …
Ionotropic glutamate receptor AMPA type subunit 3 deficiency	Syndromic X-linked intellectual disability, Wu type	GRIA3	305915	INHERITANCE - X-linked recessive GROWTH Height - Short stature Other - Asthenic body habitus HEAD & NECK Head - Brachycephaly - Macrocephaly Face - Dysmorphic features Eyes - Prominent supraorbital ridges - Deep-set eyes MUSCLE, SOFT TISSUES - Poor muscle bulk NEUROLOGIC Central Nervous System - Mental retardation, severe - Seizures - Myoclonic jerks Peripheral Nervous System - Hyporeflexia Behav…
Ionotropic glutamate receptor AMPA type subunit 4 dysregulation	Neurodevelopmental disorder with or without seizures and gait abnormalities (NEDSGA)	GRIA4	138246	INHERITANCE - Autosomal dominant GROWTH Height - Short stature (patient A) Other - Failure to thrive (patient A) HEAD & NECK Head - Microcephaly (patient A) Ears - Large ears Eyes - Strabismus (patient A) - Nystagmus (patient A) - Optic nerve hypoplasia (1 patient) ABDOMEN Gastrointestinal - Feeding difficulties (patient A) SKELETAL - Contractures (patient A) MUSCLE, SOFT TISSUES - Hypotonia, neo…
Thorase deficiency	Hyperekplexia type 4	ATAD1	614452	INHERITANCE - Autosomal recessive HEAD & NECK Eyes - Poor or absent eye contact Mouth - High-arched palate RESPIRATORY - Respiratory insufficiency - Respiratory failure SKELETAL - Contractures - Distal arthrogryposis Spine - Kyphoscoliosis Hands - Clenched fists - Camptodactyly - Adducted thumbs Feet - Club feet MUSCLE, SOFT TISSUES - Hypertonia - Inguinal hernia - Umbilical hernia NEUROLOGIC Cen…
Metabotropic glutamate receptor 1 deficiency	Autosomal recessive spinocerebellar ataxia type 13	GRM1	604473	INHERITANCE - Autosomal recessive GROWTH Height - Short stature (adults) HEAD & NECK Eyes - Horizontal nystagmus (about half of patients) - Hypometric saccades (about half of patients) - Abduction deficits (about half of patients) - Esotropia (about half of patients) - Ptosis (about half of patients) SKELETAL Feet - Pes planus MUSCLE, SOFT TISSUES - Hypotonia NEUROLOGIC Central Nervous System - D…
23.4 Glycine neurotransmitter disorders
Glycine transporter 2 deficiency	Hereditary hyperekplexia type 3	SLC6A5	604159	INHERITANCE - Autosomal dominant - Autosomal recessive RESPIRATORY - Apneic episodes, neonatal - Breath-holding episodes, infancy MUSCLE, SOFT TISSUES - Hypertonia, neonatal - Muscle stiffness NEUROLOGIC Central Nervous System - Exaggerated startle response (to tactile or acoustic stimuli) - Hypertonicity MISCELLANEOUS - Onset in infancy - Some patients have resolution of symptoms in first year o…
Glycine receptor subunit alpha 1 deficiency	Hereditary hyperekplexia type 1	GLRA1	138491	INHERITANCE - Autosomal dominant - Autosomal recessive ABDOMEN External Features - Umbilical hernia - Inguinal hernia SKELETAL Pelvis - Hip dislocation NEUROLOGIC Central Nervous System - Hypertonicity - Hypokinesia in infancy - Exaggerated startle response - Myoclonus - Nocturnal seizures - Episodic generalized skeletal muscle contractions - Frequent falls - Hyperactive brainstem reflexes (head …
Glycine receptor subunit beta deficiency	Hereditary hyperekplexia type 2	GLRB	138492	INHERITANCE - Autosomal recessive HEAD & NECK Eyes - Esotropia (1 family) - Myopia (1 family) - Astigmatism (1 family) NEUROLOGIC Central Nervous System - Generalized stiffness at birth - Exaggerated startle response - Intermittent tonic stiffening - Hyperreflexia - Hyperreactivity - Myoclonus - Positive glabellar reflex test - Mildly delayed motor development Behavioral Psychiatric Manifestation…	https://pubmed.ncbi.nlm.nih.gov/33323420/
23.5 Disorders of choline neurotransmission
23.6 Disorders of the synaptic vesicle cycle
TBC1D24 deficiency		TBC1D24	613577	INHERITANCE - Autosomal recessive HEAD & NECK Head - Microcephaly, acquired (in some patients) Eyes - Loss of eye contact - Visual loss - Optic atrophy (rare) MUSCLE, SOFT TISSUES - Hypotonia, severe NEUROLOGIC Central Nervous System - Epileptic encephalopathy - Seizures, tonic, clonic, focal - Prolonged seizures - Status epilepticus - Migrating clonic jerks (in some patients) - Myoclonus - Psych…
KIF1A deficiency		KIF1A	601255	INHERITANCE - Autosomal dominant GROWTH Other - Poor overall growth HEAD & NECK Head - Microcephaly Eyes - Optic atrophy - Cortical visual impairment - Nystagmus SKELETAL - Joint contractures Spine - Kyphosis - Scoliosis Feet - Clubfoot NEUROLOGIC Central Nervous System - Delayed psychomotor development - Intellectual disability - Poor or absent speech - Axial hypotonia - Difficulty walking - Los…
KIF5A deficiency		KIF5A	602821	INHERITANCE - Autosomal dominant HEAD & NECK Head - Microcephaly Eyes - Nystagmus - Ptosis - Optic nerve pallor - Abnormal saccades - Cortical visual impairment - Lack of visual fixation RESPIRATORY - Apnea, intermittent ABDOMEN Gastrointestinal - Dysphagia - Poor feeding MUSCLE, SOFT TISSUES - Hypotonia - Myopathic features seen on biopsy - Type 1 fiber atrophy - Mitochondrial complex IV deficie…
KIF5C deficiency		KIF5C	604593	INHERITANCE - Autosomal dominant GROWTH Other - Intrauterine growth retardation (IUGR) HEAD & NECK Head - Microcephaly (-4 SD) SKELETAL - Arthrogryposis MUSCLE, SOFT TISSUES - Fetal akinesia NEUROLOGIC Central Nervous System - Delayed psychomotor development, severe - Lack of speech - Lack of psychomotor development - Fetal akinesia - Spastic tetraplegia - Seizures - Malformations of cortical dev…
DYNC1H1 deficiency		DYNC1H1	600112	INHERITANCE - Autosomal dominant HEAD & NECK Head - Microcephaly (in some patients) - Prominent forehead (in some patients) Face - Facial dysmorphism, mild (in some patients) SKELETAL Hands - Small hands (in some patients) Feet - Foot deformities (in some patients) NEUROLOGIC Central Nervous System - Mental retardation (in some patients) - Seizures, generalized - Focal seizures - Spastic tetraple…
Dynamin 1 deficiency	Early infantile epileptic encephalopathy type 31	DNM1	602377	INHERITANCE - Autosomal dominant HEAD & NECK Eyes - Poor or absent visual fixation NEUROLOGIC Central Nervous System - Epileptic encephalopathy - Delayed development (in some patients) - Developmental regression - Seizures, refractory - Intellectual disability, severe to profound - Lack of speech - Hypotonia - Inability to walk - Difficulty walking - Hypsarrhythmia seen on EEG - Multifocal discha…
PRRT2 deficiency		PRRT2	614386	INHERITANCE - Autosomal dominant NEUROLOGIC Central Nervous System - Seizures, partial, afebrile - Secondary generalization may occur - Seizures, generalized, afebrile - Seizures occur in clusters - Seizures often begin with head and eye deviation - Choreoathetosis, paroxysmal - Dystonia, paroxysmal - Involuntary movements may be precipitated by exertion or anxiety - Normal psychomotor developmen…
SNAP25 deficiency		SNAP25	600322	INHERITANCE - Autosomal dominant HEAD & NECK Eyes - Ptosis Neck - Weak neck muscles RESPIRATORY - Respiratory insufficiency, neonatal SKELETAL - Joint contractures MUSCLE, SOFT TISSUES - Muscle weakness - Easy fatigability - Decremental compound muscle action potential (CMAP) in response to repetitive nerve stimulation - Decreased spontaneous miniature endplate potentials (MEPP) - Decreased quant…	https://pubmed.ncbi.nlm.nih.gov/29491473/
CEDNIK syndrome		SNAP29	604202	INHERITANCE - Autosomal recessive GROWTH Other - Failure to thrive HEAD & NECK Head - Microcephaly, progressive Face - Dysmorphic facial feature (in some patients) - Long face Ears - Sensorineural deafness Eyes - Downslanting palpebral fissures - Hypertelorism, mild - Hypoplastic optic discs Nose - Flat, broad nasal root SKIN, NAILS, & HAIR Skin - Dermatologic abnormalities (in some patients) - P…
Syntaxin-binding protein 1 deficiency		STXBP1	602926	INHERITANCE - Autosomal dominant HEAD & NECK Eyes - Poor visual pursuit NEUROLOGIC Central Nervous System - Epileptic encephalopathy - Seizures, clonic-tonic - Seizures, tonic - Seizures, myoclonic - Seizures, absence - Seizures, atonic - Focal dyscognitive seizures - Hypsarrhythmia - Status epilepticus - Developmental regression - Impaired intellectual development, severe to profound - No langua…
Synaptic vesicle glycoprotein 2A deficiency		SV2A	185860		https://pubmed.ncbi.nlm.nih.gov/32341095/
Synaptobrevin 2 deficiency		VAMP2	185881	INHERITANCE - Autosomal dominant HEAD & NECK Eyes - Poor visual fixation - Cortical visual impairment (in some patients) MUSCLE, SOFT TISSUES - Hypotonia, axial NEUROLOGIC Central Nervous System - Global developmental delay - Impaired intellectual development, severe - Delayed speech and language development - Non-verbal - Delayed head control - Delayed sitting and walking - Inability to walk - I…
Syntaxin 1B deficiency		STX1B	601485	INHERITANCE - Autosomal dominant NEUROLOGIC Central Nervous System - Seizures, febrile - Seizures, afebrile - Generalized tonic-clonic seizures - Atonic seizures - Absence seizures - Complex partial seizures - Myoclonic-astatic seizures - Multifocal discharges seen on EEG - Delayed psychomotor development (in some patients) MISCELLANEOUS - Onset in early childhood - Seizures tend to remit later i…
Synapsin 1 deficiency		SYN1	313440	INHERITANCE - X-linked recessive - X-linked dominant HEAD & NECK Head - Macrocephaly (in some patients) NEUROLOGIC Central Nervous System - Seizures - Partial epilepsy Behavioral Psychiatric Manifestations - Autism spectrum disorders - Learning difficulties - Aggressive behavior MISCELLANEOUS - Affected patients have various combinations of the main clinical features - Carrier females may be affe…
IL1RAPL1 deficiency		IL1RAPL1	300206	INHERITANCE - X-linked recessive HEAD & NECK Face - Mild dysmorphic features - Hypotonic midface - Prominent jaw Ears - Thick ears - Upturned lobes Eyes - Hypertelorism - Upslanting palpebral fissures - Synophrys Nose - Short nose - Thickened alae nasi and columella Mouth - Open mouth - Tented upper lip Teeth - Crowded dentition SKELETAL - Hyperextensible joints NEUROLOGIC Central Nervous System …
DNAJC6 deficiency		DNAJC6	608375	INHERITANCE - Autosomal recessive HEAD & NECK Face - Masked facies Eyes - Hypometric saccades (in 1 patient with PARK19A) NEUROLOGIC Central Nervous System - Parkinsonism - Bradykinesia - Rigidity - Shuffling gait - Postural instability - Tremor - Masked facies - Dysarthria - Spasticity (in 1 patient with PARK19A) - Hallucinations (in 1 patient with PARK19A) - Cognitive impairment (in 1 patient w…
Clathrin heavy chain deficiency		CLTC	118955	INHERITANCE - Autosomal dominant HEAD & NECK Head - Microcephaly, acquired Face - Dysmorphic features, nonspecific, variable (in some patients) - Long philtrum Ears - Prominent ears Eyes - Upslanting palpebral fissures Mouth - High-arched palate - Open mouth - Thin upper lip - Oral apraxia MUSCLE, SOFT TISSUES - Hypotonia NEUROLOGIC Central Nervous System - Global developmental delay - Intellectu…
DLG4 deficiency	Intellectual developmental disorder type 62	DLG4	602887	INHERITANCE - Autosomal dominant GROWTH Height - Tall stature (in some patients) HEAD & NECK Face - Long face - Dysmorphic features Eyes - Strabismus - Nystagmus - Impaired vision Mouth - High-arched palate CHEST External Features - Pectus anomalies ABDOMEN External Features - Umbilical hernia SKELETAL - Joint hyperlaxity Spine - Scoliosis Hands - Long thin fingers Feet - Foot deformities NEUROLO…
24 Endocrine metabolic disorders
24.1 Disorders of insulin metabolism								59	0
ATP-sensitive potassium channel regulatory subunit superactivity	Developmental delay, epilepsy and neonatal diabetes (DEND), permanent or transient neonatal diabetes without neurologic features (severe); maturity-onset diabetes of the young type 12 (milder)	ABCC8	600509	INHERITANCE - Autosomal dominant - Autosomal recessive GROWTH Weight - Low birth weight Other - Failure to thrive GENITOURINARY Kidneys - Polyuria MUSCLE, SOFT TISSUES - Muscle weakness - Muscle spasms NEUROLOGIC Central Nervous System - Developmental delay - Hypotonia - Dyspraxia (in some patients) - Seizure disorder METABOLIC FEATURES - Polydipsia ENDOCRINE FEATURES - Neonatal diabetes mellitus…
ATP-sensitive potassium channel pore-forming subunit superactivity	Developmental delay, epilepsy and neonatal diabetes (DEND), permanent or transient neonatal diabetes without neurologic features (severe); maturity-onset diabetes of the young type 13 (milder)	KCNJ11	600937	INHERITANCE - Autosomal dominant GROWTH Weight - Low birth weight Other - Small for gestational age - Postnatal catch-up growth (patients without neurologic abnormalities) HEAD & NECK Head - Prominent metopic suture Eyes - Ptosis Mouth - Downturned mouth MUSCLE, SOFT TISSUES - Muscle weakness NEUROLOGIC Central Nervous System - Developmental delay (especially motor delay) - Hypotonia - Seizure di…
AKT2 superactivity	Hypoinsulinemic hypoglycemia with hemihypertrophy	AKT2	164731	INHERITANCE - Autosomal dominant GROWTH Other - Macrosomia, neonatal - Hemihypertrophy, left-sided HEAD & NECK Face - Left-sided hemihypertrophy of face CHEST Breasts - Gynecomastia ABDOMEN External Features - Truncal obesity NEUROLOGIC Central Nervous System - Reduced consciousness, hypoglycemia-related - Seizures, hypoglycemic METABOLIC FEATURES - Hypoinsulinemic hypoglycemia LABORATORY ABNORMA…
24.2 Disorders of steroid metabolism
ACTH receptor deficiency	Melanocortin-2 receptor deficiency; hereditary glucocorticoid deficiency type 1	MC2R	607397	INHERITANCE - Autosomal recessive GROWTH Height - Tall stature Other - Failure to thrive SKELETAL - Advanced bone age SKIN, NAILS, & HAIR Skin - Hyperpigmentation NEUROLOGIC Central Nervous System - Seizures - Coma METABOLIC FEATURES - Recurrent hypoglycemic episodes IMMUNOLOGY - Frequent, severe infections LABORATORY ABNORMALITIES - Hypoglycemia - Low to undetectable plasma cortisol - Elevated p…
